# Supplementary material for: Extending quantum-mechanical benchmark accuracy to biological ligand-pocket interactions
Source: Nat Commun. 2025 Sep 29;16:8583. doi: 10.1038/s41467-025-63587-9 (PMC12479982; doi:10.1038/s41467-025-63587-9)
Supplement: Supplementary file 4 — Source Data [file 41467_2025_63587_MOESM4_ESM.zip]

Archive with 52 entries (50 files):
- SourceDataSIfigures/
- SourceDataSIfigures/FigureSI17.txt
- __MACOSX/SourceDataSIfigures/._FigureSI17.txt
- SourceDataSIfigures/FigureSI16.txt
- __MACOSX/SourceDataSIfigures/._FigureSI16.txt
- SourceDataSIfigures/FigureSI14.txt
- __MACOSX/SourceDataSIfigures/._FigureSI14.txt
- SourceDataSIfigures/FigureSI15.txt
- __MACOSX/SourceDataSIfigures/._FigureSI15.txt
- SourceDataSIfigures/FigureSI11.txt
- __MACOSX/SourceDataSIfigures/._FigureSI11.txt
- SourceDataSIfigures/.DS_Store
- __MACOSX/SourceDataSIfigures/._.DS_Store
- SourceDataSIfigures/FigureSI10.txt
- __MACOSX/SourceDataSIfigures/._FigureSI10.txt
- SourceDataSIfigures/FigureSI12.txt
- __MACOSX/SourceDataSIfigures/._FigureSI12.txt
- SourceDataSIfigures/FigureSI13.txt
- __MACOSX/SourceDataSIfigures/._FigureSI13.txt
- SourceDataSIfigures/FigureSI8.txt
- __MACOSX/SourceDataSIfigures/._FigureSI8.txt
- SourceDataSIfigures/FigureSI9.txt
- __MACOSX/SourceDataSIfigures/._FigureSI9.txt
- SourceDataSIfigures/FigureSI1.txt
- __MACOSX/SourceDataSIfigures/._FigureSI1.txt
- SourceDataSIfigures/FigureSI2.txt
- __MACOSX/SourceDataSIfigures/._FigureSI2.txt
- SourceDataSIfigures/FigureSI3.txt
- __MACOSX/SourceDataSIfigures/._FigureSI3.txt
- SourceDataSIfigures/FigureSI7.txt
- __MACOSX/SourceDataSIfigures/._FigureSI7.txt
- SourceDataSIfigures/FigureSI6.txt
- __MACOSX/SourceDataSIfigures/._FigureSI6.txt
- SourceDataSIfigures/FigureSI5.txt
- __MACOSX/SourceDataSIfigures/._FigureSI5.txt
- SourceDataSIfigures/FigureSI18.txt
- __MACOSX/SourceDataSIfigures/._FigureSI18.txt
- SourceDataSIfigures/FigureSI19.txt
- __MACOSX/SourceDataSIfigures/._FigureSI19.txt
- SourceDataMainManuscriptFigures/
- SourceDataMainManuscriptFigures/Figure4.csv
- __MACOSX/SourceDataMainManuscriptFigures/._Figure4.csv
- SourceDataMainManuscriptFigures/Figure2.txt
- __MACOSX/SourceDataMainManuscriptFigures/._Figure2.txt
- SourceDataMainManuscriptFigures/Figure3.txt
- __MACOSX/SourceDataMainManuscriptFigures/._Figure3.txt
- SourceDataMainManuscriptFigures/Figure5.txt
- __MACOSX/SourceDataMainManuscriptFigures/._Figure5.txt
- SourceDataMainManuscriptFigures/Figure7.txt
- __MACOSX/SourceDataMainManuscriptFigures/._Figure7.txt
- SourceDataMainManuscriptFigures/Figure6.txt
- __MACOSX/SourceDataMainManuscriptFigures/._Figure6.txt
