# Supplementary material for: Extending quantum-mechanical benchmark accuracy to biological ligand-pocket interactions
Source: Nat Commun. 2025 Sep 29;16:8583. doi: 10.1038/s41467-025-63587-9 (PMC12479982; doi:10.1038/s41467-025-63587-9)
Supplement: Supplementary file 4 — Source Data [file 41467_2025_63587_MOESM4_ESM.zip › SourceDataSIfigures/FigureSI17.txt]

method;atomic number;position;atomic van der Waals forces
MBD;"[ 8  6  7  6  1  6  1  1  6  6  7  6  6  6  6 17  1  6  7  8  6  7  6  8
  1  1  1  1  9  6  1  6  1  1  1  1  7  6  6  6  6  6  6  1 17  6  9  9
  9  1  1  1  7  7  6  6  6  1  1  1  1]";"[[[-2.08716820e+00 -1.98396560e+00  1.59911948e+00]
  [-1.99118132e+00 -2.02334591e+00  3.88706770e-01]
  [-9.85010170e-01 -2.70454867e+00 -2.52829600e-01]
  [-4.61219140e-01 -2.36241870e+00 -1.56324792e+00]
  [-9.56780200e-02 -3.28194523e+00 -2.02550953e+00]
  [ 6.66803540e-01 -1.34646173e+00 -1.45076651e+00]
  [ 2.90531030e-01 -4.08894640e-01 -1.04399194e+00]
  [ 1.08784868e+00 -1.12729651e+00 -2.43321536e+00]
  [ 1.77009099e+00 -1.87559205e+00 -5.48313730e-01]
  [ 2.88766014e+00 -8.67729430e-01 -3.50528120e-01]
  [ 2.58623887e+00  3.93299790e-01 -6.41360620e-01]
  [ 3.47932342e+00  1.35060629e+00 -4.71246970e-01]
  [ 4.75823420e+00  1.10600536e+00  1.18220300e-02]
  [ 5.09311547e+00 -2.00364670e-01  3.25332250e-01]
  [ 4.15328471e+00 -1.19786172e+00  1.47222960e-01]
  [ 4.60941911e+00 -2.79841456e+00  5.85970390e-01]
  [ 6.06632557e+00 -4.32390080e-01  7.33362740e-01]
  [ 5.71811686e+00  2.18120521e+00  2.19322820e-01]
  [ 5.37442858e+00  3.43700151e+00  2.49126080e-01]
  [ 6.56673254e+00  4.09744822e+00  4.79579000e-01]
  [ 7.50292871e+00  3.16459551e+00  5.71101530e-01]
  [ 7.05762803e+00  1.96636529e+00  4.16055060e-01]
  [ 8.91351035e+00  3.53964033e+00  8.39174900e-01]
  [ 9.71144665e+00  2.40862910e+00  1.01229878e+00]
  [ 9.17113092e+00  1.63281895e+00  8.29812910e-01]
  [ 9.27897640e+00  4.15318410e+00  6.29894000e-03]
  [ 8.94376992e+00  4.16736910e+00  1.73679193e+00]
  [ 3.17555262e+00  2.35799563e+00 -7.31475350e-01]
  [ 2.30319453e+00 -2.99618519e+00 -1.19729761e+00]
  [ 1.20067850e+00 -2.33251657e+00  7.90834380e-01]
  [ 8.53714590e-01 -1.45125866e+00  1.33584268e+00]
  [ 3.61495000e-02 -3.29180847e+00  5.96224530e-01]
  [ 3.82580500e-01 -4.21049068e+00  1.18401400e-01]
  [-4.12056200e-01 -3.54206783e+00  1.55302534e+00]
  [ 1.98712406e+00 -2.80395941e+00  1.37982308e+00]
  [-1.23519462e+00 -1.97642755e+00 -2.22356385e+00]
  [-2.90859925e+00 -1.42719379e+00 -4.54175920e-01]
  [-3.99474919e+00 -6.37247150e-01 -1.08717310e-01]
  [-4.30018705e+00 -2.44898650e-01  1.19289866e+00]
  [-5.39899816e+00  5.62208310e-01  1.41387773e+00]
  [-6.22085184e+00  1.00038966e+00  3.85384920e-01]
  [-5.90706572e+00  5.97983510e-01 -9.11196550e-01]
  [-4.81338822e+00 -2.06107740e-01 -1.15332033e+00]
  [-4.59929911e+00 -4.97303330e-01 -2.17390258e+00]
  [-6.85661979e+00  1.07898427e+00 -2.26601948e+00]
  [-7.40059467e+00  1.87651565e+00  6.89533120e-01]
  [-7.32219154e+00  3.06428639e+00  7.39798500e-02]
  [-8.55904390e+00  1.31713440e+00  3.16257660e-01]
  [-7.49810067e+00  2.12786294e+00  2.00109984e+00]
  [-5.63022873e+00  8.62193630e-01  2.42599493e+00]
  [-3.68552334e+00 -5.80326790e-01  2.01079208e+00]
  [-2.84172056e+00 -1.64747039e+00 -1.42988783e+00]
  [ 4.33187014e+00  2.95527527e+00  3.58532280e+00]
  [ 5.47821312e+00  1.08260739e+00  3.44811030e+00]
  [ 5.63702051e+00  3.29129444e+00  3.81609713e+00]
  [ 4.28992258e+00  1.62047312e+00  3.36926389e+00]
  [ 6.32741181e+00  2.11689172e+00  3.73035168e+00]
  [ 3.55492643e+00  3.58886524e+00  3.54687568e+00]
  [ 5.94282634e+00  4.30267131e+00  4.01759690e+00]
  [ 3.37152671e+00  1.09771692e+00  3.15407962e+00]
  [ 7.38617786e+00  1.95907316e+00  3.85701835e+00]]]";"[[[ 0.20976105  0.07751158 -0.28738055]
  [ 0.16837013  0.15452689 -0.21169053]
  [ 0.05909127  0.40186233  0.00535957]
  [ 0.09099323  0.17298386  0.40248497]
  [ 0.11122725  0.06165883  0.21377889]
  [ 0.03159664 -0.20776701  0.3745425 ]
  [-0.06665259 -0.04566012  0.29124319]
  [ 0.08128982 -0.06223442  0.14238643]
  [-0.04774825  0.2124227   0.13214755]
  [-0.26400407  0.01394026  0.12445639]
  [ 0.11879295 -0.35276643  0.22739407]
  [ 0.0159597  -0.40015816  0.30612877]
  [ 0.308308    0.18568192  0.49323745]
  [-0.36069926  0.51155905  0.1717801 ]
  [-0.30069571  0.15928889  0.12279903]
  [-0.46217489  0.48438681 -0.07345592]
  [ 0.01797526  0.20313322  0.12244621]
  [-0.33217797 -0.55361227  0.41146705]
  [ 0.09253714 -0.22414553  0.43753239]
  [-0.14312829 -0.27374254  0.24232254]
  [-0.30562836 -0.32617531  0.31841313]
  [-0.32144328 -0.00735002  0.36100827]
  [-0.39082094 -0.14425111  0.08496913]
  [-0.28676944  0.00425861  0.02080331]
  [-0.141797    0.03154683  0.03521069]
  [-0.13965053 -0.10450971  0.03874218]
  [-0.17353662 -0.10403005  0.02252628]
  [ 0.07425912 -0.09548912  0.08462921]
  [-0.24074751  0.1760124   0.17862677]
  [ 0.05618887  0.13614763 -0.4010875 ]
  [-0.1436234   0.16541216 -0.18604697]
  [ 0.090562    0.36737759 -0.23095139]
  [ 0.08111317  0.20040216 -0.14527938]
  [ 0.05464796  0.15652578 -0.0781326 ]
  [ 0.03492382  0.05426654 -0.20561315]
  [ 0.01716897  0.1054093   0.16960203]
  [ 0.16653013  0.09652477  0.23506078]
  [ 0.07616322  0.01687582 -0.07253926]
  [-0.06612013  0.0200457  -0.33852654]
  [ 0.08987756 -0.10356792 -0.30411559]
  [ 0.21502554 -0.15782293 -0.0616111 ]
  [ 0.17317203 -0.08553065  0.22673269]
  [ 0.14246322 -0.01817243  0.41399218]
  [ 0.04586143 -0.0022657   0.14019383]
  [ 0.16152277 -0.05833327  0.3719528 ]
  [ 0.16973417 -0.12228524 -0.02352014]
  [ 0.13747177 -0.21516229 -0.02607456]
  [ 0.24429653 -0.06417405 -0.04692084]
  [ 0.13981864 -0.11541574 -0.12202028]
  [ 0.00540904 -0.02676292 -0.1726926 ]
  [-0.06597346  0.03183832 -0.19236002]
  [ 0.08670858  0.04836581  0.02460814]
  [ 0.09105019 -0.04299432 -0.42020008]
  [ 0.02983481  0.19537611 -0.62801713]
  [ 0.1718306  -0.06063125 -0.54794629]
  [ 0.28876188 -0.15847301 -0.6492974 ]
  [-0.06665628 -0.08207134 -0.71139023]
  [ 0.16564253 -0.11130888 -0.0783489 ]
  [-0.03256126 -0.157834   -0.165845  ]
  [ 0.05838585 -0.03860474 -0.2994343 ]
  [-0.02172228  0.0779631  -0.26807426]]]"
