# Supplementary material for: Extending quantum-mechanical benchmark accuracy to biological ligand-pocket interactions
Source: Nat Commun. 2025 Sep 29;16:8583. doi: 10.1038/s41467-025-63587-9 (PMC12479982; doi:10.1038/s41467-025-63587-9)
Supplement: Supplementary file 4 — Source Data [file 41467_2025_63587_MOESM4_ESM.zip › SourceDataSIfigures/FigureSI16.txt]

atom type	method comparison	percentage	degrees
C	||F_MBD|-|F_D4||/|F_MBD|	[np.float64(0.626758484063728), np.float64(0.046400463301444414), np.float64(1.8092451060506667), np.float64(0.7109157213467265), np.float64(0.5466476051761688), np.float64(0.6686543120625404), np.float64(0.1316877268564158), np.float64(0.05275033648999571), np.float64(1.2673685582029013), np.float64(0.7771143130054847), np.float64(0.03849366598150172), np.float64(0.7577493597602251), np.float64(…	[np.float64(8.598641438292013), np.float64(13.277157993078207), np.float64(33.22882241655476), np.float64(204.18681126660928), np.float64(16.057501640364492), np.float64(16.876929873408518), np.float64(24.97435246167447), np.float64(3.811738553286042), np.float64(5.158536857747936), np.float64(26.011046341246807), np.float64(21.96222465862624), np.float64(4.041624503027618), np.float64(10.4343814…
C	||F_MBD|-|F_XDM||/|F_MBD|	[np.float64(0.626758484063728), np.float64(0.046400463301444414), np.float64(1.8092451060506667), np.float64(0.7109157213467265), np.float64(0.5466476051761688), np.float64(0.6686543120625404), np.float64(0.1316877268564158), np.float64(0.05275033648999571), np.float64(1.2673685582029013), np.float64(0.7771143130054847), np.float64(0.03849366598150172), np.float64(0.7577493597602251), np.float64(…	[np.float64(8.598641438292013), np.float64(13.277157993078207), np.float64(33.22882241655476), np.float64(204.18681126660928), np.float64(16.057501640364492), np.float64(16.876929873408518), np.float64(24.97435246167447), np.float64(3.811738553286042), np.float64(5.158536857747936), np.float64(26.011046341246807), np.float64(21.96222465862624), np.float64(4.041624503027618), np.float64(10.4343814…
F	||F_MBD|-|F_D4||/|F_MBD|	[np.float64(0.022112417363099456), np.float64(0.2593028696140846), np.float64(0.24334796067257533), np.float64(0.01803645963068447), np.float64(0.015059805377277085), np.float64(0.2848116107600056), np.float64(0.25234571741075273), np.float64(0.3856846834770061), np.float64(0.01980742773114068), np.float64(0.2403509779972982), np.float64(0.2390466702793196), np.float64(0.22061526665699258), np.fl…	[np.float64(14.886639158772935), np.float64(36.96872839324815), np.float64(19.107343672261536), np.float64(10.797415677049353), np.float64(15.341402598102723), np.float64(13.344772856346237), np.float64(38.8622653885342), np.float64(1.6796300834250804), np.float64(14.63248115893911), np.float64(36.171464754603285), np.float64(20.6343584839423), np.float64(17.50737291259133), np.float64(49.6881170…
F	||F_MBD|-|F_XDM||/|F_MBD|	[np.float64(0.022112417363099456), np.float64(0.2593028696140846), np.float64(0.24334796067257533), np.float64(0.01803645963068447), np.float64(0.015059805377277085), np.float64(0.2848116107600056), np.float64(0.25234571741075273), np.float64(0.3856846834770061), np.float64(0.01980742773114068), np.float64(0.2403509779972982), np.float64(0.2390466702793196), np.float64(0.22061526665699258), np.fl…	[np.float64(14.886639158772935), np.float64(36.96872839324815), np.float64(19.107343672261536), np.float64(10.797415677049353), np.float64(15.341402598102723), np.float64(13.344772856346237), np.float64(38.8622653885342), np.float64(1.6796300834250804), np.float64(14.63248115893911), np.float64(36.171464754603285), np.float64(20.6343584839423), np.float64(17.50737291259133), np.float64(49.6881170…
H	||F_MBD|-|F_D4||/|F_MBD|	[np.float64(0.20620347465226158), np.float64(0.24930148757757695), np.float64(0.21933376125262766), np.float64(0.2667350022240034), np.float64(0.17058785506247748), np.float64(0.19449362898670924), np.float64(0.19893538494476148), np.float64(0.5120346455368807), np.float64(0.1917413773481002), np.float64(0.3879199659290374), np.float64(0.3441444405832389), np.float64(0.010227873945407156), np.flo…	[np.float64(11.55786726329861), np.float64(16.433956426117923), np.float64(67.05135990367185), np.float64(59.41648699428554), np.float64(19.83157462597486), np.float64(19.379046699002853), np.float64(8.770408311775293), np.float64(21.38335263815708), np.float64(63.064602138686844), np.float64(41.17066549391406), np.float64(21.08749660278023), np.float64(42.3153110416147), np.float64(38.3699003127…
H	||F_MBD|-|F_XDM||/|F_MBD|	[np.float64(0.20620347465226158), np.float64(0.24930148757757695), np.float64(0.21933376125262766), np.float64(0.2667350022240034), np.float64(0.17058785506247748), np.float64(0.19449362898670924), np.float64(0.19893538494476148), np.float64(0.5120346455368807), np.float64(0.1917413773481002), np.float64(0.3879199659290374), np.float64(0.3441444405832389), np.float64(0.010227873945407156), np.flo…	[np.float64(11.55786726329861), np.float64(16.433956426117923), np.float64(67.05135990367185), np.float64(59.41648699428554), np.float64(19.83157462597486), np.float64(19.379046699002853), np.float64(8.770408311775293), np.float64(21.38335263815708), np.float64(63.064602138686844), np.float64(41.17066549391406), np.float64(21.08749660278023), np.float64(42.3153110416147), np.float64(38.3699003127…
P	||F_MBD|-|F_D4||/|F_MBD|	[np.float64(0.020054052718502562), np.float64(0.03227436017595656), np.float64(0.0611065132543494), np.float64(0.0346895621703657)]	[np.float64(32.43569647041701), np.float64(18.749763332878402), np.float64(32.81078506248002), np.float64(19.84242305859433)]
P	||F_MBD|-|F_XDM||/|F_MBD|	[np.float64(0.020054052718502562), np.float64(0.03227436017595656), np.float64(0.0611065132543494), np.float64(0.0346895621703657)]	[np.float64(32.43569647041701), np.float64(18.749763332878402), np.float64(32.81078506248002), np.float64(19.84242305859433)]
