# Supplementary material for: Extending quantum-mechanical benchmark accuracy to biological ligand-pocket interactions
Source: Nat Commun. 2025 Sep 29;16:8583. doi: 10.1038/s41467-025-63587-9 (PMC12479982; doi:10.1038/s41467-025-63587-9)
Supplement: Supplementary file 4 — Source Data [file 41467_2025_63587_MOESM4_ESM.zip › SourceDataSIfigures/FigureSI14.txt]

L2I3
method;distance factor q;Interaction energy [kcal/mol]
PBE0+MBD;[0.9, 0.95, 1.0, 1.05, 1.1, 1.25, 1.5, 1.75, 2.0];"[-6.36149425 -6.95702052 -7.19416937 -7.08672223 -6.74648884 -4.68058552
 -2.20964176 -1.1570447  -0.70979564]"
AMBER+GAFF2;[0.9, 0.95, 1.0, 1.05, 1.1, 1.25, 1.5, 1.75, 2.0];"[-7.81408269 -8.18974305 -8.1612068  -7.87817556 -7.38976493 -5.26909382
 -2.81888092 -1.67258457 -1.09330649]"
PBE0+XDM;[0.9, 0.95, 1.0, 1.05, 1.1, 1.25, 1.5, 1.75, 2.0];"[-6.02478958 -6.66542642 -6.94426689 -6.89510827 -6.60200325 -4.66732616
 -2.20230182 -1.13698757 -0.69189835]"
PBE0+D4;[0.9, 0.95, 1.0, 1.05, 1.1, 1.25, 1.5, 1.75, 2.0];"[-6.87494771 -7.41745984 -7.60806639 -7.4771554  -7.11084256 -4.99844275
 -2.35178124 -1.18918417 -0.70318708]"
DFTB3+MBD;[0.9, 0.95, 1.0, 1.05, 1.1, 1.25, 1.5, 1.75, 2.0];"[-6.75078116 -6.79602308 -6.61175767 -6.20773203 -5.69343657 -3.79306467
 -1.92804306 -1.13632975 -0.75073513]"
GFN2-xTB;[0.9, 0.95, 1.0, 1.05, 1.1, 1.25, 1.5, 1.75, 2.0];"[-7.22289791 -7.28247256 -7.15514042 -6.88556218 -6.47620786 -4.66723916
 -2.26188552 -1.12483159 -0.61908176]"
LNO-CCSD(T);[0.9, 0.95, 1.0, 1.05, 1.1, 1.25, 1.5, 1.75, 2.0];"[-6.8196663  -7.29226742 -7.39451253 -7.18209986 -6.72823667 -4.58082795
 -2.25308365 -1.07567817 -0.65969342]"
error bars LNO-CCSD(T);[0.9, 0.95, 1.0, 1.05, 1.1, 1.25, 1.5, 1.75, 2.0];"[-6.75078116 -6.79602308 -6.61175767 -6.20773203 -5.69343657 -3.79306467
 -1.92804306 -1.13632975 -0.75073513]"
