# Supplementary material for: Extending quantum-mechanical benchmark accuracy to biological ligand-pocket interactions
Source: Nat Commun. 2025 Sep 29;16:8583. doi: 10.1038/s41467-025-63587-9 (PMC12479982; doi:10.1038/s41467-025-63587-9)
Supplement: Supplementary file 4 — Source Data [file 41467_2025_63587_MOESM4_ESM.zip › SourceDataSIfigures/FigureSI15.txt]

Structure category;Interaction energy [kcal/mol];Polarisability [a_0 ^3]
Folded equilibrium;"[ -9.12309302  -6.92883721  -7.5015814  -14.89460465  -8.96227907
 -15.31934884 -11.02976744  -8.45111628 -16.82786047 -15.75716279]";[456.763429, 472.173178, 459.281289, 439.860249, 451.668474, 445.466781, 419.504534, 418.884765, 397.478729, 401.162948]
Semi-Folded equilibrium;"[-11.79895349  -8.89451163 -24.53011628  -9.02341861  -7.23634884
  -8.71653488 -13.99465116  -6.14972093 -13.72097674  -7.65493023
  -5.50574419 -17.85886047 -10.71832558 -12.51248837]";[395.571149, 374.099756, 375.113829, 482.436617, 490.776301, 486.657881, 478.060651, 470.568486, 461.35058, 445.250725, 450.816797, 435.880046, 431.597407, 441.347661]
Linear equilibrium;"[ -7.18065116  -6.89895349  -9.24988372  -9.59453488  -8.08113954
  -6.40923256  -7.46597674 -12.89162791 -11.67232558  -7.25502326
  -6.47439535  -6.76527907  -8.80246512 -10.77148837 -10.77402326
  -7.49525581  -7.56267442 -12.09476744]";[415.088622, 417.439499, 394.88083, 397.278677, 507.839582, 510.742307, 506.772717, 488.901458, 495.933425, 491.55341, 468.767258, 470.043854, 474.999006, 459.858239, 459.844001, 463.421837, 424.695713, 407.990732]
Structure category;Interaction energy [kcal/mol];Dipole moment [e Angstrom]
Folded equilibrium;"[ -9.12309302  -6.92883721  -7.5015814  -14.89460465  -8.96227907
 -15.31934884 -11.02976744  -8.45111628 -16.82786047 -15.75716279]";[456.763429, 472.173178, 459.281289, 439.860249, 451.668474, 445.466781, 419.504534, 418.884765, 397.478729, 401.162948]
Semi-Folded equilibrium;"[-11.79895349  -8.89451163 -24.53011628  -9.02341861  -7.23634884
  -8.71653488 -13.99465116  -6.14972093 -13.72097674  -7.65493023
  -5.50574419 -17.85886047 -10.71832558 -12.51248837]";[395.571149, 374.099756, 375.113829, 482.436617, 490.776301, 486.657881, 478.060651, 470.568486, 461.35058, 445.250725, 450.816797, 435.880046, 431.597407, 441.347661]
Linear equilibrium;"[ -7.18065116  -6.89895349  -9.24988372  -9.59453488  -8.08113954
  -6.40923256  -7.46597674 -12.89162791 -11.67232558  -7.25502326
  -6.47439535  -6.76527907  -8.80246512 -10.77148837 -10.77402326
  -7.49525581  -7.56267442 -12.09476744]";[415.088622, 417.439499, 394.88083, 397.278677, 507.839582, 510.742307, 506.772717, 488.901458, 495.933425, 491.55341, 468.767258, 470.043854, 474.999006, 459.858239, 459.844001, 463.421837, 424.695713, 407.990732]

Structure category;Interaction energy [kcal/mol];Polarisability [a_0 ^3]
Folded equilibrium;"[ -9.12309302  -6.92883721  -7.5015814  -14.89460465  -8.96227907
 -15.31934884 -11.02976744  -8.45111628 -16.82786047 -15.75716279]";[456.763429, 472.173178, 459.281289, 439.860249, 451.668474, 445.466781, 419.504534, 418.884765, 397.478729, 401.162948]
Semi-Folded equilibrium;"[-11.79895349  -8.89451163 -24.53011628  -9.02341861  -7.23634884
  -8.71653488 -13.99465116  -6.14972093 -13.72097674  -7.65493023
  -5.50574419 -17.85886047 -10.71832558 -12.51248837]";[395.571149, 374.099756, 375.113829, 482.436617, 490.776301, 486.657881, 478.060651, 470.568486, 461.35058, 445.250725, 450.816797, 435.880046, 431.597407, 441.347661]
Linear equilibrium;"[ -7.18065116  -6.89895349  -9.24988372  -9.59453488  -8.08113954
  -6.40923256  -7.46597674 -12.89162791 -11.67232558  -7.25502326
  -6.47439535  -6.76527907  -8.80246512 -10.77148837 -10.77402326
  -7.49525581  -7.56267442 -12.09476744]";[415.088622, 417.439499, 394.88083, 397.278677, 507.839582, 510.742307, 506.772717, 488.901458, 495.933425, 491.55341, 468.767258, 470.043854, 474.999006, 459.858239, 459.844001, 463.421837, 424.695713, 407.990732]
Structure category;Interaction energy [kcal/mol];Dipole moment [e Angstrom]
Folded equilibrium;"[ -9.12309302  -6.92883721  -7.5015814  -14.89460465  -8.96227907
 -15.31934884 -11.02976744  -8.45111628 -16.82786047 -15.75716279]";[456.763429, 472.173178, 459.281289, 439.860249, 451.668474, 445.466781, 419.504534, 418.884765, 397.478729, 401.162948]
Semi-Folded equilibrium;"[-11.79895349  -8.89451163 -24.53011628  -9.02341861  -7.23634884
  -8.71653488 -13.99465116  -6.14972093 -13.72097674  -7.65493023
  -5.50574419 -17.85886047 -10.71832558 -12.51248837]";[395.571149, 374.099756, 375.113829, 482.436617, 490.776301, 486.657881, 478.060651, 470.568486, 461.35058, 445.250725, 450.816797, 435.880046, 431.597407, 441.347661]
Linear equilibrium;"[ -7.18065116  -6.89895349  -9.24988372  -9.59453488  -8.08113954
  -6.40923256  -7.46597674 -12.89162791 -11.67232558  -7.25502326
  -6.47439535  -6.76527907  -8.80246512 -10.77148837 -10.77402326
  -7.49525581  -7.56267442 -12.09476744]";[415.088622, 417.439499, 394.88083, 397.278677, 507.839582, 510.742307, 506.772717, 488.901458, 495.933425, 491.55341, 468.767258, 470.043854, 474.999006, 459.858239, 459.844001, 463.421837, 424.695713, 407.990732]

Structure category;Polarisability [a_0 ^3];Dipole moment [e Angstrom]
Folded equilibrium;[456.763429, 472.173178, 459.281289, 439.860249, 451.668474, 445.466781, 419.504534, 418.884765, 397.478729, 401.162948];[0.745513, 1.080639, 0.854482, 0.23518, 1.799688, 0.746526, 1.206779, 1.178826, 1.790033, 2.04725]
Semi-Folded equilibrium;[395.571149, 374.099756, 375.113829, 482.436617, 490.776301, 486.657881, 478.060651, 470.568486, 461.35058, 445.250725, 450.816797, 435.880046, 431.597407, 441.347661];[0.630256, 2.331007, 1.565482, 1.245945, 1.291747, 1.334457, 1.268958, 1.001635, 0.622601, 0.317302, 0.395657, 1.265021, 0.504819, 0.922527]
Linear equilibrium;[415.088622, 417.439499, 394.88083, 397.278677, 507.839582, 510.742307, 506.772717, 488.901458, 495.933425, 491.55341, 468.767258, 470.043854, 474.999006, 459.858239, 459.844001, 463.421837, 424.695713, 407.990732];[1.114781, 1.135149, 1.284489, 1.364522, 1.228804, 1.224206, 1.211871, 1.201052, 1.641054, 0.951965, 1.05949, 0.880053, 0.632095, 1.671453, 1.671605, 1.447097, 1.509014, 0.909201]

Structure category;Polarisability [a_0 ^3];Dipole moment [e Angstrom]
Folded non-equilibrium;[419.81188, 419.582581, 419.50453, 419.511967, 419.59986, 419.851363, 419.543921, 420.064863, 420.919358, 397.592712, 397.230338, 397.478724, 397.60862, 397.812356, 398.731678, 400.956426, 403.099255, 404.338787];[1.188158, 1.199384, 1.206779, 1.211489, 1.214286, 1.225295, 1.286444, 1.345467, 1.438894, 1.768633, 1.788633, 1.790033, 1.794014, 1.791559, 1.749659, 1.659898, 1.043256, 1.113731]
Semi-Folded non-equilibrium;[490.457507, 490.745982, 490.776301, 491.050917, 491.184456, 491.291558, 492.628342, 493.210763, 494.319388, 470.779728, 470.522043, 470.568486, 470.790337, 470.941668, 470.245948, 472.36574, 472.919517, 474.298022];[1.27957, 1.289299, 1.291747, 1.299395, 1.304674, 1.307432, 1.292187, 1.280092, 1.282989, 1.056787, 1.020836, 1.001635, 0.980422, 0.973339, 0.937926, 1.02237, 1.028115, 1.052055]
Linear non-equilibrium;[506.398961, 506.519815, 506.772717, 507.020768, 507.467935, 508.870225, 510.102206, 511.510737, 512.956981, 490.572526, 491.054815, 491.55341, 491.760214, 491.98112, 491.736522, 492.260421, 492.915347, 493.706029];[1.211273, 1.213911, 1.211871, 1.209592, 1.194431, 1.168695, 1.172262, 1.250623, 1.25441, 0.90159, 0.931091, 0.951965, 0.962954, 0.978009, 0.969535, 0.975137, 0.946728, 0.937806]
