# Supplementary material for: Extending quantum-mechanical benchmark accuracy to biological ligand-pocket interactions
Source: Nat Commun. 2025 Sep 29;16:8583. doi: 10.1038/s41467-025-63587-9 (PMC12479982; doi:10.1038/s41467-025-63587-9)
Supplement: Supplementary file 4 — Source Data [file 41467_2025_63587_MOESM4_ESM.zip › SourceDataSIfigures/FigureSI11.txt]

SF2B2
method;distance factor q;Interaction energy [kcal/mol]
PBE0+MBD;[0.9, 0.95, 1.0, 1.05, 1.1, 1.25, 1.5, 1.75, 2.0];"[-5.72386311 -6.79526096 -7.17551593 -7.14628692 -6.87733389 -4.33118579
 -1.90391616 -0.95582556 -0.54329484]"
AMBER+GAFF2;[0.9, 0.95, 1.0, 1.05, 1.1, 1.25, 1.5, 1.75, 2.0];"[-4.90162052 -6.22598696 -6.60665579 -6.52712766 -6.22072737 -4.06435805
 -1.90196292 -1.02156837 -0.6042962 ]"
PBE0+XDM;[0.9, 0.95, 1.0, 1.05, 1.1, 1.25, 1.5, 1.75, 2.0];"[-5.26486216 -6.44490238 -6.93048245 -6.98264447 -6.76918848 -4.37603693
 -1.9044966  -0.93469865 -0.52233626]"
PBE0+D4;[0.9, 0.95, 1.0, 1.05, 1.1, 1.25, 1.5, 1.75, 2.0];"[-6.4298505  -7.47007455 -7.82519468 -7.7626774  -7.44943601 -4.80162335
 -2.06735423 -0.97445729 -0.5154034 ]"
DFTB3+MBD;[0.9, 0.95, 1.0, 1.05, 1.1, 1.25, 1.5, 1.75, 2.0];"[-6.33220083 -6.45707298 -6.1459427  -5.67721446 -5.16195765 -3.00515727
 -1.29325521 -0.67064599 -0.38953036]"
GFN2-xTB;[0.9, 0.95, 1.0, 1.05, 1.1, 1.25, 1.5, 1.75, 2.0];"[-7.9513731  -8.00808877 -7.72599752 -7.26515813 -6.70795421 -4.24027767
 -1.62752797 -0.59051439 -0.18261488]"
LNO-CCSD(T);[0.9, 0.95, 1.0, 1.05, 1.1, 1.25, 1.5, 1.75, 2.0];"[-6.50500707 -7.37929145 -7.42483679 -7.49248874 -7.02690509 -4.37231254
 -2.0483927  -0.87062625 -0.7593235 ]"
error bars LNO-CCSD(T);[0.9, 0.95, 1.0, 1.05, 1.1, 1.25, 1.5, 1.75, 2.0];"[-6.33220083 -6.45707298 -6.1459427  -5.67721446 -5.16195765 -3.00515727
 -1.29325521 -0.67064599 -0.38953036]"
