# Supplementary material for: Extending quantum-mechanical benchmark accuracy to biological ligand-pocket interactions
Source: Nat Commun. 2025 Sep 29;16:8583. doi: 10.1038/s41467-025-63587-9 (PMC12479982; doi:10.1038/s41467-025-63587-9)
Supplement: Supplementary file 4 — Source Data [file 41467_2025_63587_MOESM4_ESM.zip › SourceDataSIfigures/FigureSI10.txt]

F2I1
method;distance factor q;Interaction energy [kcal/mol]
PBE0+MBD;[0.9, 0.95, 1.0, 1.05, 1.1, 1.25, 1.5, 1.75, 2.0];"[-14.87444989 -16.4108578  -16.6864465  -16.28575598 -15.47304759
 -11.97494095  -6.44673316  -5.37009295  -5.44956073]"
AMBER+GAFF2;[0.9, 0.95, 1.0, 1.05, 1.1, 1.25, 1.5, 1.75, 2.0];"[-13.86934199 -16.14499529 -16.63924741 -16.30403806 -15.52097933
 -12.11167432  -6.93519641  -5.86844043  -5.1964197 ]"
PBE0+XDM;[0.9, 0.95, 1.0, 1.05, 1.1, 1.25, 1.5, 1.75, 2.0];"[-14.19640884 -15.890686   -16.30117356 -15.99540115 -15.24514049
 -11.82172809  -6.33891798  -5.16544909  -5.18678978]"
PBE0+D4;[0.9, 0.95, 1.0, 1.05, 1.1, 1.25, 1.5, 1.75, 2.0];"[-15.85413973 -17.36194196 -17.58969578 -17.12798592 -16.23955685
 -12.4857227   -6.67462792  -5.47087142  -5.41217178]"
DFTB3+MBD;[0.9, 0.95, 1.0, 1.05, 1.1, 1.25, 1.5, 1.75, 2.0];"[-12.8250249  -13.37759937 -13.15477765 -12.56441457 -11.77136768
  -8.84871565  -5.02515943  -4.13069881  -4.05301341]"
GFN2-xTB;[0.9, 0.95, 1.0, 1.05, 1.1, 1.25, 1.5, 1.75, 2.0];"[-15.04424436 -15.41664642 -15.05114635 -14.2785993  -13.26753474
  -9.79923114  -5.48632635  -4.49929892  -4.54777722]"
LNO-CCSD(T);[0.9, 0.95, 1.0, 1.05, 1.1, 1.25, 1.5, 1.75, 2.0];"[-15.64281101 -16.93023777 -17.10907371 -16.83326802 -15.81715436
 -12.21622609  -6.598073    -5.41495957  -5.27897803]"
error bars LNO-CCSD(T);[0.9, 0.95, 1.0, 1.05, 1.1, 1.25, 1.5, 1.75, 2.0];"[-12.8250249  -13.37759937 -13.15477765 -12.56441457 -11.77136768
  -8.84871565  -5.02515943  -4.13069881  -4.05301341]"
