# Supplementary material for: Extending quantum-mechanical benchmark accuracy to biological ligand-pocket interactions
Source: Nat Commun. 2025 Sep 29;16:8583. doi: 10.1038/s41467-025-63587-9 (PMC12479982; doi:10.1038/s41467-025-63587-9)
Supplement: Supplementary file 4 — Source Data [file 41467_2025_63587_MOESM4_ESM.zip › SourceDataSIfigures/FigureSI12.txt]

SF2I2
method;distance factor q;Interaction energy [kcal/mol]
PBE0+MBD;[0.9, 0.95, 1.0, 1.05, 1.1, 1.25, 1.5, 1.75, 2.0];"[-4.71745955 -5.81958765 -6.0980324  -5.93029186 -5.49046275 -3.68148292
 -1.75899634 -0.98258479 -0.61265887]"
AMBER+GAFF2;[0.9, 0.95, 1.0, 1.05, 1.1, 1.25, 1.5, 1.75, 2.0];"[-3.36604116 -5.305801   -5.83716993 -5.74893024 -5.32547417 -3.55828979
 -1.75023864 -1.01146546 -0.63374897]"
PBE0+XDM;[0.9, 0.95, 1.0, 1.05, 1.1, 1.25, 1.5, 1.75, 2.0];"[-4.57505102 -5.77836071 -6.13061164 -6.00653163 -5.58723217 -3.74969139
 -1.74795357 -0.95928073 -0.59367451]"
PBE0+D4;[0.9, 0.95, 1.0, 1.05, 1.1, 1.25, 1.5, 1.75, 2.0];"[-5.69975257 -6.75880223 -6.97493225 -6.73688332 -6.21692684 -4.1460134
 -1.90616404 -1.00914955 -0.60261344]"
DFTB3+MBD;[0.9, 0.95, 1.0, 1.05, 1.1, 1.25, 1.5, 1.75, 2.0];"[-5.02658369 -5.19460589 -4.86715196 -4.3919588  -3.85331974 -2.41027819
 -1.15371144 -0.66692831 -0.42376839]"
GFN2-xTB;[0.9, 0.95, 1.0, 1.05, 1.1, 1.25, 1.5, 1.75, 2.0];"[-7.86727245 -7.85345838 -7.4029085  -6.79628254 -6.08581431 -3.93146775
 -1.70769586 -0.79808174 -0.39745556]"
LNO-CCSD(T);[0.9, 0.95, 1.0, 1.05, 1.1, 1.25, 1.5, 1.75, 2.0];"[-5.69881459 -6.65970296 -6.78769404 -6.46825738 -5.87542597 -3.53897394
 -1.89461947 -0.96811111 -0.79840303]"
error bars LNO-CCSD(T);[0.9, 0.95, 1.0, 1.05, 1.1, 1.25, 1.5, 1.75, 2.0];"[-5.02658369 -5.19460589 -4.86715196 -4.3919588  -3.85331974 -2.41027819
 -1.15371144 -0.66692831 -0.42376839]"
