# Supplementary material for: Extending quantum-mechanical benchmark accuracy to biological ligand-pocket interactions
Source: Nat Commun. 2025 Sep 29;16:8583. doi: 10.1038/s41467-025-63587-9 (PMC12479982; doi:10.1038/s41467-025-63587-9)
Supplement: Supplementary file 4 — Source Data [file 41467_2025_63587_MOESM4_ESM.zip › SourceDataSIfigures/FigureSI13.txt]

L2B3
method;distance factor q;Interaction energy [kcal/mol]
PBE0+MBD;[0.9, 0.95, 1.0, 1.05, 1.1, 1.25, 1.5, 1.75, 2.0];"[-5.99049233 -7.10609147 -7.4032789  -7.18199686 -6.70600352 -4.76563994
 -1.73196661 -0.52111613 -0.2012821 ]"
AMBER+GAFF2;[0.9, 0.95, 1.0, 1.05, 1.1, 1.25, 1.5, 1.75, 2.0];"[-6.80415977 -7.61705799 -7.54930791 -7.08352798 -6.41319044 -4.38764744
 -1.67994664 -0.57844477 -0.241714  ]"
PBE0+XDM;[0.9, 0.95, 1.0, 1.05, 1.1, 1.25, 1.5, 1.75, 2.0];"[-5.71500048 -6.98704811 -7.39107411 -7.23797264 -6.78717986 -4.80475339
 -1.72611592 -0.49528994 -0.17822109]"
PBE0+D4;[0.9, 0.95, 1.0, 1.05, 1.1, 1.25, 1.5, 1.75, 2.0];"[-7.05569581 -8.15738344 -8.4211122  -8.14725943 -7.59731866 -5.36553762
 -1.92974065 -0.50835735 -0.14710851]"
DFTB3+MBD;[0.9, 0.95, 1.0, 1.05, 1.1, 1.25, 1.5, 1.75, 2.0];"[-8.4333636  -8.24276072 -7.65061828 -6.86922348 -6.09728745 -4.02551677
 -1.46697106 -0.54064119 -0.25554256]"
GFN2-xTB;[0.9, 0.95, 1.0, 1.05, 1.1, 1.25, 1.5, 1.75, 2.0];"[-9.42995338 -9.35327962 -8.88874233 -8.19218311 -7.40030169 -4.88980726
 -1.56847017 -0.23317102  0.10335921]"
LNO-CCSD(T);[0.9, 0.95, 1.0, 1.05, 1.1, 1.25, 1.5, 1.75, 2.0];"[-7.15224597 -8.07442768 -8.00133989 -7.58323611 -7.12408074 -4.98888221
 -1.94752188 -0.58978181 -0.27805931]"
error bars LNO-CCSD(T);[0.9, 0.95, 1.0, 1.05, 1.1, 1.25, 1.5, 1.75, 2.0];"[-8.4333636  -8.24276072 -7.65061828 -6.86922348 -6.09728745 -4.02551677
 -1.46697106 -0.54064119 -0.25554256]"
