# Supplementary material for: Extending quantum-mechanical benchmark accuracy to biological ligand-pocket interactions
Source: Nat Commun. 2025 Sep 29;16:8583. doi: 10.1038/s41467-025-63587-9 (PMC12479982; doi:10.1038/s41467-025-63587-9)
Supplement: Supplementary file 4 — Source Data [file 41467_2025_63587_MOESM4_ESM.zip › SourceDataSIfigures/FigureSI8.txt]

AMBER+GAFF2 in gold;[0.9, 0.95, 1.0, 1.05, 1.1, 1.25, 1.5, 1.75, 2.0];"[-11.70681986 -12.78472834 -12.65829015 -11.99159888 -11.09224448
  -8.11729102  -4.85741822  -3.18647428  -2.28167394]"
LNO-CCSD(T) in black;[0.9, 0.95, 1.0, 1.05, 1.1, 1.25, 1.5, 1.75, 2.0];"[ -9.66779008 -11.11456897 -11.22160295 -10.87129769 -10.18706742
  -7.49882624  -4.56352892  -3.14465799  -2.23980827]"
