# Supplementary material for: Extending quantum-mechanical benchmark accuracy to biological ligand-pocket interactions
Source: Nat Commun. 2025 Sep 29;16:8583. doi: 10.1038/s41467-025-63587-9 (PMC12479982; doi:10.1038/s41467-025-63587-9)
Supplement: Supplementary file 4 — Source Data [file 41467_2025_63587_MOESM4_ESM.zip › SourceDataSIfigures/FigureSI9.txt]

F2B1
method;distance factor q;Interaction energy [kcal/mol]
PBE0+MBD;[0.9, 0.95, 1.0, 1.05, 1.1, 1.25, 1.5, 1.75, 2.0];"[ -9.14559647 -10.56836088 -10.9370157  -10.69369147 -10.10947985
  -7.58908415  -4.51025597  -3.0956234   -2.32067481]"
AMBER+GAFF2;[0.9, 0.95, 1.0, 1.05, 1.1, 1.25, 1.5, 1.75, 2.0];"[-11.70681986 -12.78472834 -12.65829015 -11.99159888 -11.09224448
  -8.11729102  -4.85741822  -3.18647428  -2.28167394]"
PBE0+XDM;[0.9, 0.95, 1.0, 1.05, 1.1, 1.25, 1.5, 1.75, 2.0];"[ -8.42310231  -9.98235054 -10.47306343 -10.33157916  -9.82837323
  -7.46224309  -4.37956312  -2.88354459  -2.09280806]"
PBE0+D4;[0.9, 0.95, 1.0, 1.05, 1.1, 1.25, 1.5, 1.75, 2.0];"[ -9.85029625 -11.21135523 -11.53323716 -11.24741626 -10.6204872
  -7.97972735  -4.71974608  -3.16345179  -2.32198983]"
DFTB3+MBD;[0.9, 0.95, 1.0, 1.05, 1.1, 1.25, 1.5, 1.75, 2.0];"[ -9.84637344 -10.09158977  -9.71966946  -9.07665433  -8.3324362
  -6.09078124  -3.97167565  -3.01799234  -2.36630372]"
GFN2-xTB;[0.9, 0.95, 1.0, 1.05, 1.1, 1.25, 1.5, 1.75, 2.0];"[ -9.86945766 -10.14295842  -9.87384792  -9.309912    -8.60016586
  -6.29197856  -3.743793    -2.60466597  -1.99783303]"
LNO-CCSD(T);[0.9, 0.95, 1.0, 1.05, 1.1, 1.25, 1.5, 1.75, 2.0];"[ -9.66779008 -11.11456897 -11.22160295 -10.87129769 -10.18706742
  -7.49882624  -4.56352892  -3.14465799  -2.23980827]"
error bars LNO-CCSD(T);[0.9, 0.95, 1.0, 1.05, 1.1, 1.25, 1.5, 1.75, 2.0];"[ -9.84637344 -10.09158977  -9.71966946  -9.07665433  -8.3324362
  -6.09078124  -3.97167565  -3.01799234  -2.36630372]"
