# Supplementary material for: Extending quantum-mechanical benchmark accuracy to biological ligand-pocket interactions
Source: Nat Commun. 2025 Sep 29;16:8583. doi: 10.1038/s41467-025-63587-9 (PMC12479982; doi:10.1038/s41467-025-63587-9)
Supplement: Supplementary file 4 — Source Data [file 41467_2025_63587_MOESM4_ESM.zip › SourceDataSIfigures/FigureSI2.txt]

structure type;bins;Counts
Linear NEQ;"[-12.78327705 -12.46872718 -12.1541773  -11.83962743 -11.52507755
 -11.21052768 -10.89597781 -10.58142793 -10.26687806  -9.95232818
  -9.63777831  -9.32322844  -9.00867856  -8.69412869  -8.37957882
  -8.06502894  -7.75047907  -7.43592919  -7.12137932  -6.80682945
  -6.49227957  -6.1777297   -5.86317982  -5.54862995  -5.23408008
  -4.9195302   -4.60498033  -4.29043046  -3.97588058  -3.66133071
  -3.34678083  -3.03223096  -2.71768109  -2.40313121  -2.08858134
  -1.77403146  -1.45948159  -1.14493172  -0.83038184  -0.51583197
  -0.2012821 ]";"[2. 1. 1. 1. 0. 2. 1. 1. 0. 0. 0. 1. 0. 1. 1. 3. 2. 3. 3. 3. 2. 3. 1. 0.
 2. 3. 0. 1. 0. 0. 0. 2. 0. 2. 1. 2. 2. 2. 3. 2.]"
Linear EQ;"[-12.7824584  -12.62178407 -12.46110975 -12.30043542 -12.1397611
 -11.97908677 -11.81841244 -11.65773812 -11.49706379 -11.33638947
 -11.17571514 -11.01504081 -10.85436649 -10.69369216 -10.53301784
 -10.37234351 -10.21166918 -10.05099486  -9.89032053  -9.72964621
  -9.56897188  -9.40829755  -9.24762323  -9.0869489   -8.92627458
  -8.76560025  -8.60492592  -8.4442516   -8.28357727  -8.12290295
  -7.96222862  -7.80155429  -7.64087997  -7.48020564  -7.31953132
  -7.15885699  -6.99818266  -6.83750834  -6.67683401  -6.51615969
  -6.35548536]";"[1. 0. 0. 0. 1. 0. 0. 1. 0. 0. 0. 0. 0. 2. 0. 0. 0. 0. 0. 0. 1. 0. 1. 0.
 0. 1. 0. 0. 0. 1. 0. 0. 1. 2. 1. 1. 1. 1. 0. 2.]"
Semi-Folded NEQ;"[-13.87716031 -13.54381368 -13.21046704 -12.8771204  -12.54377377
 -12.21042713 -11.87708049 -11.54373386 -11.21038722 -10.87704058
 -10.54369394 -10.21034731  -9.87700067  -9.54365403  -9.2103074
  -8.87696076  -8.54361412  -8.21026749  -7.87692085  -7.54357421
  -7.21022758  -6.87688094  -6.5435343   -6.21018767  -5.87684103
  -5.54349439  -5.21014775  -4.87680112  -4.54345448  -4.21010784
  -3.87676121  -3.54341457  -3.21006793  -2.8767213   -2.54337466
  -2.21002802  -1.87668139  -1.54333475  -1.20998811  -0.87664147
  -0.54329484]";"[3. 3. 0. 2. 1. 0. 1. 0. 0. 0. 1. 0. 1. 0. 1. 3. 2. 1. 1. 3. 3. 1. 1. 4.
 3. 1. 0. 1. 2. 2. 2. 0. 1. 0. 2. 3. 1. 0. 2. 2.]"
Semi-Folded EQ;"[-24.32425964 -23.85261391 -23.38096818 -22.90932244 -22.43767671
 -21.96603097 -21.49438524 -21.0227395  -20.55109377 -20.07944804
 -19.6078023  -19.13615657 -18.66451083 -18.1928651  -17.72121937
 -17.24957363 -16.7779279  -16.30628216 -15.83463643 -15.3629907
 -14.89134496 -14.41969923 -13.94805349 -13.47640776 -13.00476202
 -12.53311629 -12.06147056 -11.58982482 -11.11817909 -10.64653335
 -10.17488762  -9.70324189  -9.23159615  -8.75995042  -8.28830468
  -7.81665895  -7.34501322  -6.87336748  -6.40172175  -5.93007601
  -5.45843028]";"[1. 0. 0. 0. 0. 0. 0. 0. 0. 0. 0. 0. 0. 0. 1. 0. 0. 0. 0. 0. 0. 0. 2. 0.
 0. 1. 1. 0. 0. 1. 0. 0. 2. 1. 0. 1. 1. 0. 1. 1.]"
Folded NEQ;"[-16.6864465  -16.32625463 -15.96606276 -15.60587089 -15.24567902
 -14.88548715 -14.52529528 -14.16510341 -13.80491154 -13.44471967
 -13.08452781 -12.72433594 -12.36414407 -12.0039522  -11.64376033
 -11.28356846 -10.92337659 -10.56318472 -10.20299285  -9.84280098
  -9.48260911  -9.12241724  -8.76222537  -8.40203351  -8.04184164
  -7.68164977  -7.3214579   -6.96126603  -6.60107416  -6.24088229
  -5.88069042  -5.52049855  -5.16030668  -4.80011481  -4.43992294
  -4.07973107  -3.71953921  -3.35934734  -2.99915547  -2.6389636
  -2.27877173]";"[2. 1. 2. 3. 0. 1. 1. 1. 0. 0. 1. 0. 0. 1. 0. 1. 2. 0. 1. 0. 1. 0. 0. 3.
 1. 1. 0. 1. 1. 1. 0. 2. 0. 1. 1. 0. 2. 1. 0. 3.]"
Folded EQ;"[-16.68660815 -16.44118633 -16.19576452 -15.9503427  -15.70492088
 -15.45949906 -15.21407725 -14.96865543 -14.72323361 -14.47781179
 -14.23238998 -13.98696816 -13.74154634 -13.49612452 -13.2507027
 -13.00528089 -12.75985907 -12.51443725 -12.26901543 -12.02359362
 -11.7781718  -11.53274998 -11.28732816 -11.04190635 -10.79648453
 -10.55106271 -10.30564089 -10.06021908  -9.81479726  -9.56937544
  -9.32395362  -9.0785318   -8.83310999  -8.58768817  -8.34226635
  -8.09684453  -7.85142272  -7.6060009   -7.36057908  -7.11515726
  -6.86973545]";"[1. 0. 0. 0. 1. 0. 1. 1. 0. 0. 0. 0. 0. 0. 0. 0. 0. 0. 0. 0. 0. 0. 0. 1.
 0. 0. 0. 0. 0. 0. 0. 2. 0. 1. 0. 0. 0. 1. 0. 1.]"
