# Supplementary material for: Extending quantum-mechanical benchmark accuracy to biological ligand-pocket interactions
Source: Nat Commun. 2025 Sep 29;16:8583. doi: 10.1038/s41467-025-63587-9 (PMC12479982; doi:10.1038/s41467-025-63587-9)
Supplement: Supplementary file 4 — Source Data [file 41467_2025_63587_MOESM4_ESM.zip › SourceDataSIfigures/FigureSI3.txt]

method;dimer name;interaction energy [kcal/mol]
LNO-CCSD(T);['F2B1', 'F2B2', 'F2I1', 'F2I2', 'L3B1', 'L3B2', 'L3B3', 'L3I1', 'L3I2', 'L3I3', 'L1B1', 'L1B2', 'L1I1', 'L1I2', 'SF1B1', 'SF1I1', 'SF1I2', 'SF2B1', 'SF2B2', 'SF2B3', 'SF2I1', 'SF2I2', 'SF2I3', 'L2B1', 'L2B2', 'L2B3', 'L2I1', 'L2I2', 'L2I3', 'SF3B1', 'SF3B3', 'SF3I1', 'SF3I2', 'SF3I3', 'F1B1', 'F1B2', 'F1B3', 'F1I1', 'F1I2', 'F1I3', 'L4B1', 'L4I1'];"[-11.22160295  -8.42996182 -17.1090737  -15.67481062  -7.40209417
  -7.46715377  -8.56285687 -11.11062783 -11.13487521  -7.39358667
  -7.39325549  -7.06580061  -9.98098546  -9.75227691 -11.57142146
  -8.81268864 -24.12503703  -9.36466027  -7.42483679  -8.9442714
 -13.73859307  -6.78769404 -13.94297978  -8.4353272   -7.03460526
  -8.00133989 -12.75137324 -11.44493696  -7.39451254  -7.64688014
  -5.70539106 -17.21653072 -10.43026838 -11.5924504   -9.22349067
  -7.10282312  -7.69356609 -15.12562063  -9.07275615 -14.98141952
  -8.0466312  -12.08459643]"
LNO-CCSD(T) error bars;['F2B1', 'F2B2', 'F2I1', 'F2I2', 'L3B1', 'L3B2', 'L3B3', 'L3I1', 'L3I2', 'L3I3', 'L1B1', 'L1B2', 'L1I1', 'L1I2', 'SF1B1', 'SF1I1', 'SF1I2', 'SF2B1', 'SF2B2', 'SF2B3', 'SF2I1', 'SF2I2', 'SF2I3', 'L2B1', 'L2B2', 'L2B3', 'L2I1', 'L2I2', 'L2I3', 'SF3B1', 'SF3B3', 'SF3I1', 'SF3I2', 'SF3I3', 'F1B1', 'F1B2', 'F1B3', 'F1I1', 'F1I2', 'F1I3', 'L4B1', 'L4I1'];"[0.56460727 0.54883547 0.54247832 0.53800171 0.43808793 0.4704413
 0.35221228 0.35411614 0.34906158 0.23707065 0.43144965 0.33776165
 0.41762483 0.31970201 0.44127778 0.2        0.421491   0.49508473
 0.34215215 0.45784614 0.28969884 0.27977679 0.51027339 0.39032956
 0.34482682 0.45977489 0.31692049 0.25082886 0.25382756 0.41875103
 0.28817687 0.48654767 0.36138326 0.26821586 0.47166025 0.27828464
 0.44391012 0.56564945 0.31928793 0.34068541 0.44505161 0.46588471]"
sSAPT0/jaDZ;['F2B1', 'F2B2', 'F2I1', 'F2I2', 'L3B1', 'L3B2', 'L3B3', 'L3I1', 'L3I2', 'L3I3', 'L1B1', 'L1B2', 'L1I1', 'L1I2', 'SF1B1', 'SF1I1', 'SF1I2', 'SF2B1', 'SF2B2', 'SF2B3', 'SF2I1', 'SF2I2', 'SF2I3', 'L2B1', 'L2B2', 'L2B3', 'L2I1', 'L2I2', 'L2I3', 'SF3B1', 'SF3B3', 'SF3I1', 'SF3I2', 'SF3I3', 'F1B1', 'F1B2', 'F1B3', 'F1I1', 'F1I2', 'F1I3', 'L4B1', 'L4I1'];"[-12.54111497  -9.624273   -18.78383419 -17.25085346  -8.58364384
  -8.81680081  -8.78964913 -11.57465268 -11.57909933  -7.54349441
  -8.04814027  -7.33730925 -11.08534286  -9.85716452 -12.44417782
  -9.08078455 -25.74294445 -10.07604519  -7.93590754  -9.42247261
 -14.47898459  -7.27522288 -15.84877141  -9.67830328  -7.71409332
  -9.27479491 -13.20746188 -11.87318209  -7.61596624  -8.674534
  -6.14547655 -17.31300031 -11.27870391 -12.02479308 -10.11003209
  -8.04779073  -8.29103321 -17.09596552 -10.62103056 -14.78655802
  -9.16133021 -13.78986323]"
