# Supplementary material for: Extending quantum-mechanical benchmark accuracy to biological ligand-pocket interactions
Source: Nat Commun. 2025 Sep 29;16:8583. doi: 10.1038/s41467-025-63587-9 (PMC12479982; doi:10.1038/s41467-025-63587-9)
Supplement: Supplementary file 4 — Source Data [file 41467_2025_63587_MOESM4_ESM.zip › SourceDataSIfigures/FigureSI7.txt]

method,box 75 percentile,median,box 75 percentile,whiskers low end,whiskers high end,outlier single data points
DFTB3+MBD,-2.345171608726433,-1.381187377463052,-0.8391153690524544,-3.9542960500514344,-0.26892061677809664,"-5.780859240433504, -7.1063357997029755, -5.1703800117491365"
CHARMM-CGenFF,-1.961539078061072,-1.0750727071914263,-0.2563329004584918,-3.2977173708506538,0.9985465810249696,"-6.424381802938573, -11.300415667213326, -5.003459042836858, -7.043280872878804"
PBE0+TS,0.7553139450536128,1.1522700877128838,1.4432943796763003,0.24940169720406047,2.0866380662979847,
AMBER-GAFF2,-1.2942703847402774,-0.5004976605700708,-0.10467084600583076,-2.8974147139835438,1.4377617211051632,-3.8845237273582356
B3LYP+D3,0.6560748506666161,1.0026053940776087,1.2259500601071514,0.1657992232246972,1.76470704261307,"-3.238200329245111, 2.228005131154541"
CAM-B3LYP+XDM,-1.28269412317544,-0.8902581500476332,-0.14431187067316187,-2.7923205678680896,0.595154606995921,"-3.1974664834460205, -4.021092777529875"
GFN2-xTB,-1.2993150304981507,-0.5581679388138503,0.1110477783673196,-3.075898639485633,0.8873921206719935,
PBE0+MBD-NL,-0.9571584651824476,-0.684509248677418,-0.33289733330060844,-1.6019670778716275,0.23691586098995288,0.7108279250376306
M06-2X,-0.9898049946943634,-0.4766490220436048,-0.24288202276709248,-1.244288104250387,0.40619039006941904,
PBE-QIDH+D3,-0.7473590747985472,-0.5669099184517212,-0.4176836867662599,-1.0568270892104454,-0.17414239448217828,"0.25141873362189315, 0.3113664674970167"
PBE0+XDM,-0.672117607988274,-0.5647876351772139,-0.4298629709357449,-0.9738527993338826,-0.2089137665586236,"-1.1024231430805393, 0.09001398256279458, 0.1724385255198495"
wB97M-V,0.20712377457043418,0.5748953039743183,0.7512546138744833,-0.16057148538970267,1.287246908374728,
wB97X+D3,0.1718941256068951,0.4428019191704018,0.8070315192778188,-0.09756126377493324,1.3077449569317832,
PBE+MBD,-0.6290800103367602,-0.3434989845641425,-0.18695501822563299,-1.0196049145534154,0.3208873570381332,"0.6138111323090065, 0.5172858697703049"
PBE0+D4,0.1898680589137245,0.3103370887052961,0.48579001942115285,-0.05249436413627162,0.8707540200567667,1.2536736070632877
wB97X-V,-0.034005406667964255,0.3235797759107992,0.5012273992434384,-0.35953431958575166,0.9309314074938477,
PBE0+MBD,-0.4206341515514178,-0.23529248725740315,0.025306031655353056,-0.9820392917244742,0.4916594416245985,0.8141211656905831
Matrix plot with Mean Absolute difference in interaction energy [kcal/mol]
[0.39 0.33 0.35 0.37 0.44 0.5  0.53 0.56 0.59 0.62 0.72 0.89 1.02 1.06
 1.07 1.1  1.78 1.89]";"[0.33 0.   0.64 0.57 0.18 0.76 0.82 0.35 0.38 0.53 0.47 1.03 0.82 1.26
 1.05 1.3  1.69 1.71]";"[0.35 0.64 0.   0.31 0.73 0.27 0.25 0.85 0.88 0.87 1.02 1.03 1.28 0.83
 1.28 0.83 1.98 2.15]";"[0.37 0.57 0.31 0.   0.73 0.39 0.38 0.92 0.92 0.94 1.04 1.11 1.3  0.71
 1.35 0.75 2.09 2.26]";"[0.44 0.18 0.73 0.73 0.   0.89 0.95 0.23 0.29 0.53 0.35 0.94 0.76 1.41
 1.01 1.46 1.62 1.58]";"[0.5  0.76 0.27 0.39 0.89 0.   0.22 1.04 1.05 1.07 1.19 1.24 1.43 0.62
 1.45 0.61 2.16 2.37]";"[0.53 0.82 0.25 0.38 0.95 0.22 0.   1.08 1.1  1.09 1.24 1.17 1.47 0.61
 1.46 0.6  2.18 2.4 ]";"[0.56 0.35 0.85 0.92 0.23 1.04 1.08 0.   0.12 0.42 0.25 0.88 0.75 1.59
 0.98 1.65 1.56 1.4 ]";"[0.59 0.38 0.88 0.92 0.29 1.05 1.1  0.12 0.   0.4  0.24 0.9  0.74 1.59
 0.97 1.66 1.56 1.4 ]";"[0.62 0.53 0.87 0.94 0.53 1.07 1.09 0.42 0.4  0.   0.5  0.82 0.84 1.58
 1.16 1.68 1.59 1.46]";"[0.72 0.47 1.02 1.04 0.35 1.19 1.24 0.25 0.24 0.5  0.   1.04 0.63 1.7
 1.09 1.78 1.55 1.45]";"[0.89 1.03 1.03 1.11 0.94 1.24 1.17 0.88 0.9  0.82 1.04 0.   1.18 1.67
 1.17 1.72 1.6  1.28]";"[1.02 0.82 1.28 1.3  0.76 1.43 1.47 0.75 0.74 0.84 0.63 1.18 0.   1.97
 1.35 2.   1.57 1.47]";"[1.06 1.26 0.83 0.71 1.41 0.62 0.61 1.59 1.59 1.58 1.7  1.67 1.97 0.
 1.93 0.3  2.65 2.9 ]";"[1.07 1.05 1.28 1.35 1.01 1.45 1.46 0.98 0.97 1.16 1.09 1.17 1.35 1.93
 0.   1.96 1.49 1.31]";"[1.1  1.3  0.83 0.75 1.46 0.61 0.6  1.65 1.66 1.68 1.78 1.72 2.   0.3
 1.96 0.   2.69 2.98]";"[1.78 1.69 1.98 2.09 1.62 2.16 2.18 1.56 1.56 1.59 1.55 1.6  1.57 2.65
 1.49 2.69 0.   1.46]";"[1.89 1.71 2.15 2.26 1.58 2.37 2.4  1.4  1.4  1.46 1.45 1.28 1.47 2.9
 1.31 2.98 1.46 0.  ]
