# Supplementary material for: Extending quantum-mechanical benchmark accuracy to biological ligand-pocket interactions
Source: Nat Commun. 2025 Sep 29;16:8583. doi: 10.1038/s41467-025-63587-9 (PMC12479982; doi:10.1038/s41467-025-63587-9)
Supplement: Supplementary file 4 — Source Data [file 41467_2025_63587_MOESM4_ESM.zip › SourceDataSIfigures/FigureSI6.txt]

method;dimer name;interaction energy [kcal/mol]
LNO-CCSD(T);['F2B1', 'F2B2', 'F2I1', 'F2I2', 'L3B1', 'L3B2', 'L3B3', 'L3I1', 'L3I2', 'L3I3', 'L1B1', 'L1B2', 'L1I1', 'L1I2', 'SF1B1', 'SF1I1', 'SF1I2', 'SF2B1', 'SF2B2', 'SF2B3', 'SF2I1', 'SF2I2', 'SF2I3', 'L2B1', 'L2B2', 'L2B3', 'L2I1', 'L2I2', 'L2I3', 'SF3B1', 'SF3B3', 'SF3I1', 'SF3I2', 'SF3I3', 'F1B1', 'F1B2', 'F1B3', 'F1I1', 'F1I2', 'F1I3', 'L4B1', 'L4I1'];"[-11.22160295  -8.42996182 -17.1090737  -15.67481062  -7.40209417
  -7.46715377  -8.56285687 -11.11062783 -11.13487521  -7.39358667
  -7.39325549  -7.06580061  -9.98098546  -9.75227691 -11.57142146
  -8.81268864 -24.12503703  -9.36466027  -7.42483679  -8.9442714
 -13.73859307  -6.78769404 -13.94297978  -8.4353272   -7.03460526
  -8.00133989 -12.75137324 -11.44493696  -7.39451254  -7.64688014
  -5.70539106 -17.21653072 -10.43026838 -11.5924504   -9.22349067
  -7.10282312  -7.69356609 -15.12562063  -9.07275615 -14.98141952
  -8.0466312  -12.08459643]"
LNO-CCSD(T) error bars;['F2B1', 'F2B2', 'F2I1', 'F2I2', 'L3B1', 'L3B2', 'L3B3', 'L3I1', 'L3I2', 'L3I3', 'L1B1', 'L1B2', 'L1I1', 'L1I2', 'SF1B1', 'SF1I1', 'SF1I2', 'SF2B1', 'SF2B2', 'SF2B3', 'SF2I1', 'SF2I2', 'SF2I3', 'L2B1', 'L2B2', 'L2B3', 'L2I1', 'L2I2', 'L2I3', 'SF3B1', 'SF3B3', 'SF3I1', 'SF3I2', 'SF3I3', 'F1B1', 'F1B2', 'F1B3', 'F1I1', 'F1I2', 'F1I3', 'L4B1', 'L4I1'];"[0.56460727 0.54883547 0.54247832 0.53800171 0.43808793 0.4704413
 0.35221228 0.35411614 0.34906158 0.23707065 0.43144965 0.33776165
 0.41762483 0.31970201 0.44127778 0.2        0.421491   0.49508473
 0.34215215 0.45784614 0.28969884 0.27977679 0.51027339 0.39032956
 0.34482682 0.45977489 0.31692049 0.25082886 0.25382756 0.41875103
 0.28817687 0.48654767 0.36138326 0.26821586 0.47166025 0.27828464
 0.44391012 0.56564945 0.31928793 0.34068541 0.44505161 0.46588471]"
FN-DMC;['F2B1', 'F2B2', 'F2I1', 'F2I2', 'L3B1', 'L3B2', 'L3B3', 'L3I1', 'L3I2', 'L3I3', 'L1B1', 'L1B2', 'L1I1', 'L1I2', 'SF1B1', 'SF1I1', 'SF1I2', 'SF2B1', 'SF2B2', 'SF2B3', 'SF2I1', 'SF2I2', 'SF2I3', 'L2B1', 'L2B2', 'L2B3', 'L2I1', 'L2I2', 'L2I3', 'SF3B1', 'SF3B3', 'SF3I1', 'SF3I2', 'SF3I3', 'F1B1', 'F1B2', 'F1B3', 'F1I1', 'F1I2', 'F1I3', 'L4B1', 'L4I1'];"[-11.59789924  -8.84716031 -18.60123455 -16.27045577  -6.79035553
  -7.43529431  -8.71017332 -11.13794289 -10.99595637  -7.30930627
  -7.41629612  -6.74435989 -10.40201274 -10.00505042 -11.99686137
  -9.1781289  -25.39758951  -9.65708344  -7.80325939  -9.50209815
 -14.67660704  -7.12032421 -14.51962194  -8.34720776  -7.52428587
  -8.19622209 -13.75269473 -12.93077274  -8.197222    -7.42029574
  -5.74045517 -18.30426274 -11.39891813 -12.64080026  -8.78416629
  -7.786261    -7.78926072 -15.34054403 -10.31702081 -15.92048898
  -8.1982219  -12.73779105]"
FN-DMC error bars;['F2B1', 'F2B2', 'F2I1', 'F2I2', 'L3B1', 'L3B2', 'L3B3', 'L3I1', 'L3I2', 'L3I3', 'L1B1', 'L1B2', 'L1I1', 'L1I2', 'SF1B1', 'SF1I1', 'SF1I2', 'SF2B1', 'SF2B2', 'SF2B3', 'SF2I1', 'SF2I2', 'SF2I3', 'L2B1', 'L2B2', 'L2B3', 'L2I1', 'L2I2', 'L2I3', 'SF3B1', 'SF3B3', 'SF3I1', 'SF3I2', 'SF3I3', 'F1B1', 'F1B2', 'F1B3', 'F1I1', 'F1I2', 'F1I3', 'L4B1', 'L4I1'];"[0.38996299 0.34696707 0.36596527 0.35196659 0.35196659 0.34396735
 0.38496346 0.35896593 0.34296745 0.38096384 0.34396735 0.33796792
 0.34396735 0.34896688 0.38296365 0.3719647  0.38796318 0.43295891
 0.40896119 0.45395691 0.40096194 0.40496156 0.40596147 0.43895834
 0.43295891 0.44895739 0.3929627  0.40896119 0.42695948 0.35496631
 0.32596906 0.32096954 0.30897068 0.3329684  0.37396451 0.40796128
 0.37596432 0.39796223 0.36696517 0.39496251 0.32696897 0.36996489]"
PBE0+MBD;['F2B1', 'F2B2', 'F2I1', 'F2I2', 'L3B1', 'L3B2', 'L3B3', 'L3I1', 'L3I2', 'L3I3', 'L1B1', 'L1B2', 'L1I1', 'L1I2', 'SF1B1', 'SF1I1', 'SF1I2', 'SF2B1', 'SF2B2', 'SF2B3', 'SF2I1', 'SF2I2', 'SF2I3', 'L2B1', 'L2B2', 'L2B3', 'L2I1', 'L2I2', 'L2I3', 'SF3B1', 'SF3B3', 'SF3I1', 'SF3I2', 'SF3I3', 'F1B1', 'F1B2', 'F1B3', 'F1I1', 'F1I2', 'F1I3', 'L4B1', 'L4I1'];"[-10.93761504  -8.38020094 -16.68660815 -15.62582322  -6.42005488
  -6.70831165  -8.72841513 -10.68164303 -10.68394908  -7.43241267
  -7.12109535  -6.83975674  -9.17117753  -9.51477961 -11.70091898
  -8.82065729 -24.32425964  -8.94749027  -7.17644065  -8.64309112
 -13.87783414  -6.09720729 -13.60571975  -8.01353833  -6.35548536
  -7.40243396 -12.7824584  -11.574086    -7.19488909  -7.59153041
  -5.45843028 -17.70819016 -10.62860378 -12.40657157  -9.04665061
  -6.86973545  -7.43933083 -14.77027712  -8.88753287 -15.18997898
  -7.49928824 -11.99378787]"
GFN2-xTB;['F2B1', 'F2B2', 'F2I1', 'F2I2', 'L3B1', 'L3B2', 'L3B3', 'L3I1', 'L3I2', 'L3I3', 'L1B1', 'L1B2', 'L1I1', 'L1I2', 'SF1B1', 'SF1I1', 'SF1I2', 'SF2B1', 'SF2B2', 'SF2B3', 'SF2I1', 'SF2I2', 'SF2I3', 'L2B1', 'L2B2', 'L2B3', 'L2I1', 'L2I2', 'L2I3', 'SF3B1', 'SF3B3', 'SF3I1', 'SF3I2', 'SF3I3', 'F1B1', 'F1B2', 'F1B3', 'F1I1', 'F1I2', 'F1I3', 'L4B1', 'L4I1'];"[ -9.87385531  -8.35407335 -15.05115452 -14.79896443  -7.98918639
  -8.14620562  -7.0907938  -11.44686099 -11.45128862  -5.80408474
  -7.42856156  -5.99578703 -10.27400183  -7.71421249 -10.43115942
  -7.84586513 -23.80401382  -9.08345523  -7.72599643  -8.35536474
 -12.58457589  -7.40291824 -13.83466481  -7.90789798  -7.49232396
  -8.88873201 -12.64437188  -9.48606923  -7.15513271  -6.69325312
  -5.6782203  -14.14063208  -8.93194747  -9.38128213  -8.55202504
  -6.00558776  -7.82986111 -13.68560147  -9.92795534 -13.41111183
  -7.70307425 -11.47158189]"
DFTB3+MBD;['F2B1', 'F2B2', 'F2I1', 'F2I2', 'L3B1', 'L3B2', 'L3B3', 'L3I1', 'L3I2', 'L3I3', 'L1B1', 'L1B2', 'L1I1', 'L1I2', 'SF1B1', 'SF1I1', 'SF1I2', 'SF2B1', 'SF2B2', 'SF2B3', 'SF2I1', 'SF2I2', 'SF2I3', 'L2B1', 'L2B2', 'L2B3', 'L2I1', 'L2I2', 'L2I3', 'SF3B1', 'SF3B3', 'SF3I1', 'SF3I2', 'SF3I3', 'F1B1', 'F1B2', 'F1B3', 'F1I1', 'F1I2', 'F1I3', 'L4B1', 'L4I1'];"[ -9.71966946  -7.60128933 -13.15477765 -12.17682316  -6.40677228
  -6.59670974  -7.24039587  -9.24264033  -9.24631678  -5.6949131
  -6.71808943  -5.7601875   -8.5016978   -6.39005894  -9.3345562
  -7.83289141 -18.34417779  -9.09573965  -6.1459427   -8.21419437
 -11.35731934  -4.86715196 -12.41740332  -7.89218169  -6.41672125
  -7.65061828 -11.32445618  -8.10001328  -6.61175767  -6.74161482
  -4.93858448 -10.11019492  -8.62934317  -6.42207039  -7.88803298
  -5.91496568  -7.37404443 -11.71427764  -8.67844954 -11.77922648
  -6.73322389  -9.39665917]"
AMBER-GAFF2;['F2B1', 'F2B2', 'F2I1', 'F2I2', 'L3B1', 'L3B2', 'L3B3', 'L3I1', 'L3I2', 'L3I3', 'L1B1', 'L1B2', 'L1I1', 'L1I2', 'SF1B1', 'SF1I1', 'SF1I2', 'SF2B1', 'SF2B2', 'SF2B3', 'SF2I1', 'SF2I2', 'SF2I3', 'L2B1', 'L2B2', 'L2B3', 'L2I1', 'L2I2', 'L2I3', 'SF3B1', 'SF3B3', 'SF3I1', 'SF3I2', 'SF3I3', 'F1B1', 'F1B2', 'F1B3', 'F1I1', 'F1I2', 'F1I3', 'L4B1', 'L4I1'];"[-12.65936467  -8.22396092 -16.63936994 -15.10162548  -7.09484153
  -7.36531051  -8.44970326  -9.82744119  -9.83691024  -7.59969624
  -7.12056108  -6.01745335  -8.94206541  -7.33826008 -10.9340188
  -9.18615645 -20.2405133   -8.98085     -6.60185385  -8.89830944
 -11.18022263  -5.83597115 -11.04556507  -9.39652261  -7.3184096
  -7.55138693  -9.9944857  -11.71471939  -8.16131228  -7.2838046
  -5.5197021  -14.76148079  -8.1107615   -8.86644908  -9.25769734
  -7.25553789  -6.83963031 -14.05460095  -6.73369846 -14.45012797
  -7.61359319  -9.76695528]"
CHARMM-CGenFF;['F2B1', 'F2B2', 'F2I1', 'F2I2', 'L3B1', 'L3B2', 'L3B3', 'L3I1', 'L3I2', 'L3I3', 'L1B1', 'L1B2', 'L1I1', 'L1I2', 'SF1B1', 'SF1I1', 'SF1I2', 'SF2B1', 'SF2B2', 'SF2B3', 'SF2I1', 'SF2I2', 'SF2I3', 'L2B1', 'L2B2', 'L2B3', 'L2I1', 'L2I2', 'L2I3', 'SF3B1', 'SF3B3', 'SF3I1', 'SF3I2', 'SF3I3', 'F1B1', 'F1B2', 'F1B3', 'F1I1', 'F1I2', 'F1I3', 'L4B1', 'L4I1'];"[-11.27267433  -6.07123474 -15.11919743 -12.37709325  -5.54001925
  -5.89563272  -9.41911749 -10.50239814 -10.5136554   -5.19589818
  -7.64125287  -5.90369352 -10.42137779  -8.29905599 -10.01333481
  -8.26903431 -21.76116661  -8.3977059   -6.03225221  -8.73782581
 -13.22103792  -4.91116655 -11.52382099  -9.14202578  -6.14320355
  -7.01330157  -6.32699144 -11.58644694  -7.23891398  -5.93651307
  -4.87491052  -5.91611505  -5.42680934 -10.80840956  -8.81749584
  -7.93055986  -7.55031299 -13.35319875 -10.07130273 -12.58557409
  -6.80176347  -5.04131556]"
PBE0+MBD-NL;['F2B1', 'F2B2', 'F2I1', 'F2I2', 'L3B1', 'L3B2', 'L3B3', 'L3I1', 'L3I2', 'L3I3', 'L1B1', 'L1B2', 'L1I1', 'L1I2', 'SF1B1', 'SF1I1', 'SF1I2', 'SF2B1', 'SF2B2', 'SF2B3', 'SF2I1', 'SF2I2', 'SF2I3', 'L2B1', 'L2B2', 'L2B3', 'L2I1', 'L2I2', 'L2I3', 'SF3B1', 'SF3B3', 'SF3I1', 'SF3I2', 'SF3I3', 'F1B1', 'F1B2', 'F1B3', 'F1I1', 'F1I2', 'F1I3', 'L4B1', 'L4I1'];"[-10.19194619  -7.64893478 -16.03220486 -15.00527395  -5.80012709
  -6.08051768  -8.26828098 -10.25536614 -10.25570329  -7.17432646
  -6.67468546  -6.41091437  -8.72568937  -9.11702423 -11.2377902
  -8.51646914 -23.98332729  -8.22593768  -6.79224672  -7.99910289
 -13.47288457  -5.77843289 -13.01472487  -7.47417208  -5.9121951
  -6.7958806  -12.41872055 -11.19890736  -6.77113595  -7.07391787
  -5.19660734 -17.45344658 -10.29736516 -12.30327833  -8.40901255
  -6.40334129  -6.87749809 -14.24031565  -8.48615399 -14.77742911
  -6.94366039 -11.53239139]"
wB97X-V;['F2B1', 'F2B2', 'F2I1', 'F2I2', 'L3B1', 'L3B2', 'L3B3', 'L3I1', 'L3I2', 'L3I3', 'L1B1', 'L1B2', 'L1I1', 'L1I2', 'SF1B1', 'SF1I1', 'SF1I2', 'SF2B1', 'SF2B2', 'SF2B3', 'SF2I1', 'SF2I2', 'SF2I3', 'L2B1', 'L2B2', 'L2B3', 'L2I1', 'L2I2', 'L2I3', 'SF3B1', 'SF3B3', 'SF3I1', 'SF3I2', 'SF3I3', 'F1B1', 'F1B2', 'F1B3', 'F1I1', 'F1I2', 'F1I3', 'L4B1', 'L4I1'];"[-11.75483453  -9.10584702 -17.4437088  -16.18208961  -7.6175427
  -7.84256747  -8.68649106 -11.02872725 -11.03310875  -7.30532602
  -7.8763281   -6.98383901 -10.5349088   -9.67604198 -11.89093785
  -8.78818805 -23.76550271  -9.95827995  -7.89620629  -9.49294127
 -13.43601722  -7.12674519 -14.87391119  -8.90372137  -7.24209402
  -8.5918506  -13.02060462 -11.22006056  -7.61265386  -8.05813741
  -5.9335005  -17.10870831 -10.73032383 -11.37373601  -9.77755448
  -7.15847649  -8.07591709 -16.02959025  -9.40039932 -14.94424584
  -8.43153371 -12.64584775]"
D4;['F2B1', 'F2B2', 'F2I1', 'F2I2', 'L3B1', 'L3B2', 'L3B3', 'L3I1', 'L3I2', 'L3I3', 'L1B1', 'L1B2', 'L1I1', 'L1I2', 'SF1B1', 'SF1I1', 'SF1I2', 'SF2B1', 'SF2B2', 'SF2B3', 'SF2I1', 'SF2I2', 'SF2I3', 'L2B1', 'L2B2', 'L2B3', 'L2I1', 'L2I2', 'L2I3', 'SF3B1', 'SF3B3', 'SF3I1', 'SF3I2', 'SF3I3', 'F1B1', 'F1B2', 'F1B3', 'F1I1', 'F1I2', 'F1I3', 'L4B1', 'L4I1'];"[-11.53323716  -8.93599924 -17.58969578 -16.54478745  -7.58368658
  -7.81043268  -8.6676556  -11.52983361 -11.5328721   -7.49734579
  -7.58395161  -7.01330625  -9.98627196  -9.73481664 -12.17050031
  -9.00228068 -24.87369603  -9.51334975  -7.82519468  -8.95611703
 -14.02524738  -6.97493225 -14.38819984  -8.76953909  -7.34364523
  -8.4211122  -13.26451563 -11.70121776  -7.60806638  -7.93070768
  -5.98213081 -18.47020433 -11.14493893 -12.46320442  -9.45466407
  -7.1859617   -7.93360512 -15.67342256  -9.48699711 -15.46893219
  -8.27473722 -12.7550993 ]"
PBE+MBD;['F2B1', 'F2B2', 'F2I1', 'F2I2', 'L3B1', 'L3B2', 'L3B3', 'L3I1', 'L3I2', 'L3I3', 'L1B1', 'L1B2', 'L1I1', 'L1I2', 'SF1B1', 'SF1I1', 'SF1I2', 'SF2B1', 'SF2B2', 'SF2B3', 'SF2I1', 'SF2I2', 'SF2I3', 'L2B1', 'L2B2', 'L2B3', 'L2I1', 'L2I2', 'L2I3', 'SF3B1', 'SF3B3', 'SF3I1', 'SF3I2', 'SF3I3', 'F1B1', 'F1B2', 'F1B3', 'F1I1', 'F1I2', 'F1I3', 'L4B1', 'L4I1'];"[-10.58190619  -8.34491831 -16.34678801 -15.44043953  -6.38248925
  -6.67436653  -8.58876048 -10.76848903 -10.77204035  -7.30606396
  -7.15349541  -6.73208707  -9.05100905  -9.30827245 -11.3875954
  -8.69144908 -23.57682136  -8.91246131  -7.11835115  -8.54655969
 -13.53598467  -6.07405451 -13.31139805  -7.70291283  -6.25477997
  -7.32289816 -12.83582049 -11.38028521  -7.0616914   -7.45053825
  -5.42653755 -17.83034185 -10.48320707 -12.10973627  -8.8786315
  -6.51909991  -7.45895535 -14.1094081   -8.52748862 -15.30230688
  -7.42505636 -11.67889617]"
PBE-QIDH+D3;['F2B1', 'F2B2', 'F2I1', 'F2I2', 'L3B1', 'L3B2', 'L3B3', 'L3I1', 'L3I2', 'L3I3', 'L1B1', 'L1B2', 'L1I1', 'L1I2', 'SF1B1', 'SF1I1', 'SF1I2', 'SF2B1', 'SF2B2', 'SF2B3', 'SF2I1', 'SF2I2', 'SF2I3', 'L2B1', 'L2B2', 'L2B3', 'L2I1', 'L2I2', 'L2I3', 'SF3B1', 'SF3B3', 'SF3I1', 'SF3I2', 'SF3I3', 'F1B1', 'F1B2', 'F1B3', 'F1I1', 'F1I2', 'F1I3', 'L4B1', 'L4I1'];"[-10.53225181  -7.95285875 -16.38114942 -15.29730991  -6.34536621
  -6.64811191  -7.96177455 -10.35679049 -10.37034111  -6.81801606
  -6.58232695  -6.19721873  -8.92415837  -8.96552305 -11.20485587
  -8.26882275 -23.90624323  -8.51389992  -6.91803844  -8.18084584
 -13.4406403   -6.06935777 -13.01921077  -7.96784926  -6.59673221
  -7.59652478 -12.21992943 -11.15502879  -6.85345669  -7.21892611
  -5.29113082 -17.46794945 -10.25612598 -11.90381687  -8.49995484
  -6.62952266  -7.12970594 -14.55566094  -8.49891968 -14.34514415
  -7.36867426 -11.73553392]"
PBE0+TS;['F2B1', 'F2B2', 'F2I1', 'F2I2', 'L3B1', 'L3B2', 'L3B3', 'L3I1', 'L3I2', 'L3I3', 'L1B1', 'L1B2', 'L1I1', 'L1I2', 'SF1B1', 'SF1I1', 'SF1I2', 'SF2B1', 'SF2B2', 'SF2B3', 'SF2I1', 'SF2I2', 'SF2I3', 'L2B1', 'L2B2', 'L2B3', 'L2I1', 'L2I2', 'L2I3', 'SF3B1', 'SF3B3', 'SF3I1', 'SF3I2', 'SF3I3', 'F1B1', 'F1B2', 'F1B3', 'F1I1', 'F1I2', 'F1I3', 'L4B1', 'L4I1'];"[-12.92211881 -10.51659988 -18.33923497 -17.18966626  -8.57567109
  -8.91488659  -9.70198347 -11.84956678 -11.85318774  -8.14658751
  -8.75039943  -7.89468752 -10.54047054 -10.23088346 -13.05751394
  -9.28475508 -24.66124219 -11.09712089  -8.77142857 -10.5528695
 -14.15991254  -7.38134902 -15.37295885  -9.60074077  -7.84337182
  -9.52233747 -13.74941759 -11.69433866  -7.99638059  -8.93874733
  -6.58616134 -18.46486235 -11.24313217 -12.55672775 -10.80610331
  -7.8650764   -9.2681591  -16.52979324  -9.92899237 -15.88901826
  -9.40287763 -13.53273083]"
PBE0+XDM;['F2B1', 'F2B2', 'F2I1', 'F2I2', 'L3B1', 'L3B2', 'L3B3', 'L3I1', 'L3I2', 'L3I3', 'L1B1', 'L1B2', 'L1I1', 'L1I2', 'SF1B1', 'SF1I1', 'SF1I2', 'SF2B1', 'SF2B2', 'SF2B3', 'SF2I1', 'SF2I2', 'SF2I3', 'L2B1', 'L2B2', 'L2B3', 'L2I1', 'L2I2', 'L2I3', 'SF3B1', 'SF3B3', 'SF3I1', 'SF3I2', 'SF3I3', 'F1B1', 'F1B2', 'F1B3', 'F1I1', 'F1I2', 'F1I3', 'L4B1', 'L4I1'];"[-10.47306043  -8.06383337 -16.30117425 -15.34049514  -6.42824137
  -6.66534986  -8.12538195 -10.47248391 -10.47474385  -6.8328847
  -6.68919446  -6.45217821  -8.87856231  -9.11514041 -11.07793844
  -8.4202571  -23.58724472  -8.56443161  -6.93047691  -8.19264956
 -13.30572516  -6.13062202 -13.25400036  -7.79891386  -6.38055217
  -7.39106512 -12.35470841 -10.93157318  -6.94426712  -7.21801881
  -5.31005875 -17.3065447  -10.22135461 -11.76488893  -8.6632691
  -6.44851159  -7.1246928  -14.43094124  -8.61747086 -14.65444401
  -7.37051817 -11.78045479]"
M06-2X;['F2B1', 'F2B2', 'F2I1', 'F2I2', 'L3B1', 'L3B2', 'L3B3', 'L3I1', 'L3I2', 'L3I3', 'L1B1', 'L1B2', 'L1I1', 'L1I2', 'SF1B1', 'SF1I1', 'SF1I2', 'SF2B1', 'SF2B2', 'SF2B3', 'SF2I1', 'SF2I2', 'SF2I3', 'L2B1', 'L2B2', 'L2B3', 'L2I1', 'L2I2', 'L2I3', 'SF3B1', 'SF3B3', 'SF3I1', 'SF3I2', 'SF3I3', 'F1B1', 'F1B2', 'F1B3', 'F1I1', 'F1I2', 'F1I3', 'L4B1', 'L4I1'];"[-10.49001431  -7.47125723 -16.50465794 -14.67463882  -6.2148601
  -6.41520017  -7.31856877 -10.75769139 -10.75583779  -6.90643561
  -6.18337393  -5.90832969  -9.68295945  -9.40664411 -11.34955173
  -8.63669689 -24.15390312  -8.56407671  -7.51708706  -7.84736268
 -13.51409237  -6.36252528 -14.34917017  -7.96918022  -6.52935654
  -7.56776468 -12.53302935 -10.58515841  -7.17936865  -6.91111113
  -5.39081469 -16.36614341 -10.05897957 -10.67958142  -8.08035555
  -6.71599035  -6.5775962  -15.45141796  -9.15902094 -13.7586538
  -6.90316954 -11.99979491]"
wB97X-D3;['F2B1', 'F2B2', 'F2I1', 'F2I2', 'L3B1', 'L3B2', 'L3B3', 'L3I1', 'L3I2', 'L3I3', 'L1B1', 'L1B2', 'L1I1', 'L1I2', 'SF1B1', 'SF1I1', 'SF1I2', 'SF2B1', 'SF2B2', 'SF2B3', 'SF2I1', 'SF2I2', 'SF2I3', 'L2B1', 'L2B2', 'L2B3', 'L2I1', 'L2I2', 'L2I3', 'SF3B1', 'SF3B3', 'SF3I1', 'SF3I2', 'SF3I3', 'F1B1', 'F1B2', 'F1B3', 'F1I1', 'F1I2', 'F1I3', 'L4B1', 'L4I1'];"[-12.2553505   -9.73770677 -17.5445009  -16.39185731  -7.77042245
  -7.91733041  -9.16473919 -11.09405587 -11.09805635  -7.4591051
  -8.06474054  -7.45417184 -10.22563154  -9.77180154 -12.46026752
  -8.71512738 -24.17614796 -10.23733441  -8.13417681  -9.98084192
 -13.66104577  -6.90515406 -14.85283699  -9.36909598  -7.59306294
  -8.50713242 -13.02013375 -11.49827807  -7.39074615  -8.46454121
  -6.29198969 -17.56610146 -10.85985546 -11.88315942 -10.31716788
  -7.40062373  -8.56404121 -16.02847753  -9.30610645 -15.13282826
  -8.78029848 -12.8597393 ]"
wB97M-V;['F2B1', 'F2B2', 'F2I1', 'F2I2', 'L3B1', 'L3B2', 'L3B3', 'L3I1', 'L3I2', 'L3I3', 'L1B1', 'L1B2', 'L1I1', 'L1I2', 'SF1B1', 'SF1I1', 'SF1I2', 'SF2B1', 'SF2B2', 'SF2B3', 'SF2I1', 'SF2I2', 'SF2I3', 'L2B1', 'L2B2', 'L2B3', 'L2I1', 'L2I2', 'L2I3', 'SF3B1', 'SF3B3', 'SF3I1', 'SF3I2', 'SF3I3', 'F1B1', 'F1B2', 'F1B3', 'F1I1', 'F1I2', 'F1I3', 'L4B1', 'L4I1'];"[-12.17119649  -9.41740703 -17.88394611 -16.42123067  -7.98590407
  -8.16027595  -8.76381156 -11.35619689 -11.36050624  -7.4041748
  -7.97744719  -7.13829497 -10.76125562  -9.8754897  -12.20645191
  -8.89879604 -24.13840645 -10.25411521  -8.17639581  -9.71994749
 -13.72894676  -7.24030468 -15.23022669  -9.17183945  -7.54612584
  -8.84770099 -13.31045671 -11.35586927  -7.71481673  -8.34634603
  -6.188267   -17.36376632 -11.05218885 -11.43187892  -9.97383207
  -7.46845748  -8.2595468  -16.3839004   -9.60947952 -14.88640314
  -8.6709873  -12.92480316]"
