# Supplementary material for: Extending quantum-mechanical benchmark accuracy to biological ligand-pocket interactions
Source: Nat Commun. 2025 Sep 29;16:8583. doi: 10.1038/s41467-025-63587-9 (PMC12479982; doi:10.1038/s41467-025-63587-9)
Supplement: Supplementary file 4 — Source Data [file 41467_2025_63587_MOESM4_ESM.zip › SourceDataSIfigures/FigureSI5.txt]

Energy contribution type;dimer name;Energy contribution [kcal/mol]
Dispersion;['F1B1', 'F1B2', 'F1B3', 'F1I1', 'F1I2', 'F1I3', 'F2B1', 'F2B2', 'F2I1', 'F2I2', 'SF1B1', 'SF1I1', 'SF1I2', 'SF2B1', 'SF2B2', 'SF2B3', 'SF2I1', 'SF2I2', 'SF2I3', 'SF3B1', 'SF3B3', 'SF3I1', 'SF3I2', 'SF3I3', 'L1B1', 'L1B2', 'L1I1', 'L1I2', 'L2B1', 'L2B2', 'L2B3', 'L2I1', 'L2I2', 'L2I3', 'L3B1', 'L3B2', 'L3B3', 'L3I1', 'L3I2', 'L3I3', 'L4B1', 'L4I1'];"[-13.3891733  -9.8474971 -12.5216502 -15.1339655  -9.8500903 -11.0005503
 -15.7169782 -14.4543218 -16.0022386 -14.9337696 -12.4268565  -7.008463
 -13.6689421 -14.6060443 -10.4404161 -13.2234833 -10.3777875  -8.4136712
 -14.7826174 -12.0682425  -9.0861244 -13.3798923 -10.7687554  -7.9743051
 -11.9297543  -9.7197029 -12.35397    -9.8120828 -11.783658  -10.6399601
 -13.2150327 -11.0772125  -7.7848964  -7.4294776 -13.1411235 -13.3535169
  -9.8894761 -11.718157  -11.7220503  -7.5907208 -12.6926061 -12.5579329]"
Electrostatic;['F1B1', 'F1B2', 'F1B3', 'F1I1', 'F1I2', 'F1I3', 'F2B1', 'F2B2', 'F2I1', 'F2I2', 'SF1B1', 'SF1I1', 'SF1I2', 'SF2B1', 'SF2B2', 'SF2B3', 'SF2I1', 'SF2I2', 'SF2I3', 'SF3B1', 'SF3B3', 'SF3I1', 'SF3I2', 'SF3I3', 'L1B1', 'L1B2', 'L1I1', 'L1I2', 'L2B1', 'L2B2', 'L2B3', 'L2I1', 'L2I2', 'L2I3', 'L3B1', 'L3B2', 'L3B3', 'L3I1', 'L3I2', 'L3I3', 'L4B1', 'L4I1'];"[ -5.5340473  -5.5599954  -4.8291725 -13.1735813 -10.087415  -15.6050474
  -8.0277791  -4.9544907 -17.8433759 -18.134534   -9.396403   -9.0021794
 -31.6005395  -5.9428153  -5.8484161  -5.6497023 -16.6522704  -5.2273039
 -13.4971328  -4.995515   -4.1900914 -22.3761602  -9.9409385 -19.1262209
  -4.8066869  -4.9715139  -7.9946771  -8.2368917  -6.738375   -4.9282993
  -5.7308854 -12.968249  -13.1438236  -6.2143129  -4.5167602  -4.6718159
  -6.3556423 -11.8384202 -11.843961   -6.0634972  -5.2826632 -12.6294496]"
Energy error for AMBER-GAFF2 w.r.t. LNO-CCSD(T);dimer name;Energy contribution [kcal/mol]
Delta E_int AMBER-GAFF2 [kcal/mol];['F1B1', 'F1B2', 'F1B3', 'F1I1', 'F1I2', 'F1I3', 'F2B1', 'F2B2', 'F2I1', 'F2I2', 'SF1B1', 'SF1I1', 'SF1I2', 'SF2B1', 'SF2B2', 'SF2B3', 'SF2I1', 'SF2I2', 'SF2I3', 'SF3B1', 'SF3B3', 'SF3I1', 'SF3I2', 'SF3I3', 'L1B1', 'L1B2', 'L1I1', 'L1I2', 'L2B1', 'L2B2', 'L2B3', 'L2I1', 'L2I2', 'L2I3', 'L3B1', 'L3B2', 'L3B3', 'L3I1', 'L3I2', 'L3I3', 'L4B1', 'L4I1'];[np.float64(0.034206676626233765), np.float64(0.1527147683883282), np.float64(0.8539357816025803), np.float64(1.0710196763629178), np.float64(2.339057692591627), np.float64(0.5312915569932675), np.float64(1.4377617211051628), np.float64(0.20600089995327991), np.float64(0.4697037641468742), np.float64(0.5731851412949308), np.float64(0.6374026629908704), np.float64(0.373467805650661), np.float64(3.884523727358236), np.float64(0.3838102660669579), np.float64(0.8229829416533083), np.float64(0.0459619602717118), np.float64(2.5583704408969568), np.float64(0.9517228936021), np.float64(2.897414713983544), np.float64(0.36307553674720133), np.float64(0.18568895526753926), np.float64(2.4550499261041443), np.float64(2.3195068831430516), np.float64(2.726001324915084), np.float64(0.2726944108506628), np.float64(1.0483472656105104), np.float64(1.0389200477123925), np.float64(2.4140168241341895), np.float64(0.9611954094829739), np.float64(0.2838043423000565), np.float64(0.449952960770931), np.float64(2.7568875440440617), np.float64(0.2697824329672928), np.float64(0.7667997444845658), np.float64(0.3072526441839439), np.float64(0.10184325654339678), np.float64(0.11315361439313155), np.float64(1.2831866359504611), np.float64(1.2979649676702154), np.float64(0.20610956455434568), np.float64(0.4330380065968427), np.float64(2.317641154761861)]
