# Supplementary material for: Extending quantum-mechanical benchmark accuracy to biological ligand-pocket interactions
Source: Nat Commun. 2025 Sep 29;16:8583. doi: 10.1038/s41467-025-63587-9 (PMC12479982; doi:10.1038/s41467-025-63587-9)
Supplement: Supplementary file 4 — Source Data [file 41467_2025_63587_MOESM4_ESM.zip › SourceDataSIfigures/FigureSI18.txt]

F2B1      1.43
F2B2      1.82
F2I1      1.32
F2I2      1.31
L3B1      2.42
L3B2      2.29
L3B3      1.31
L3I1      1.70
L3I2      1.70
L3I3      2.00
L1B1      2.00
L1B2      1.58
L1I1      2.30
L1I2      1.71
SF1B1     1.29
SF1I1     1.84
SF1I2     0.93
SF2B1     1.88
SF2B2     2.07
SF2B3     1.78
SF2I1     1.18
SF2I2     2.86
SF2I3     1.67
L2B1      1.98
L2B2      2.29
L2B3      2.33
L2I1      1.48
L2I2      1.48
L2I3      2.34
SF3B1     1.74
SF3B3     1.86
SF3I1     1.17
SF3I2     1.67
SF3I3     1.24
F1B1      1.74
F1B2      1.71
F1B3      2.00
F1I1      1.62
F1I2      1.98
F1I3      1.38
L4B1      1.61
L4I1      1.49
