# Supplementary material for: Extending quantum-mechanical benchmark accuracy to biological ligand-pocket interactions
Source: Nat Commun. 2025 Sep 29;16:8583. doi: 10.1038/s41467-025-63587-9 (PMC12479982; doi:10.1038/s41467-025-63587-9)
Supplement: Supplementary file 4 — Source Data [file 41467_2025_63587_MOESM4_ESM.zip › SourceDataSIfigures/FigureSI19.txt]

F2B1_090.dat
# CP						      CP errorbars
#    aDZ     aTZ    aQZ	   a(D,T)Z a(T,Q)Z	 aDZ    aTZ    aQZ    a(D,T)Z a(T,Q)Z	
Normal -8.897	-10.225	-10.656	-10.977	-10.969	0.000	0.000	0.000	0.000	0.000	0.000	0.000	6	-21.577	-14.877	-12.121	-11.246	-10.347	0.000	0.000	0.000	0.000	0.000	0.000	0.000
Tight -8.024	-9.416	-9.822	-10.204	-10.117	0.000	0.000	0.000	0.000	0.000	0.000	0.000	7	-20.801	-14.139	-11.220	-10.529	-9.328	0.000	0.000	0.000	0.000	0.000	0.000	0.000
vTight -7.738	-9.148	0.000	-9.946	0.000	0.000	0.000	0.000	0.000	0.000	0.000	0.000	8	-20.468	-13.844	0.000	-10.256	0.000	0.000	0.000	0.000	0.000	0.000	0.000	0.000
N-T -7.587	-9.011	-9.405	-9.818	-9.691	0.000	0.437	0.405	0.417	0.386	0.426	0.000	9	-20.413	-13.770	-10.770	-10.171	-8.819	0.000	0.388	0.369	0.450	0.358	0.510	0.000
T-vT -7.595	-9.014	0.000	-9.817	0.000	-9.730	0.143	0.134	0.000	0.129	0.000	0.214	10	-20.301	-13.696	0.000	-10.119	0.000	-8.918	0.167	0.147	0.000	0.137	0.000	0.600


F2B1_200.dat
# CP						      CP errorbars
#    aDZ     aTZ    aQZ	   a(D,T)Z a(T,Q)Z	 aDZ    aTZ    aQZ    a(D,T)Z a(T,Q)Z	
Normal -2.631 -2.604	-2.604	-2.588	-2.602	0.000	0.000	0.000	0.000	0.000	0.000	0.000	6	-5.354	-3.546	-3.028	-2.562	-2.702	0.000	0.000	0.000	0.000	0.000	0.000	0.000
Tight -2.398 -2.452	-2.441	-2.481	-2.432	0.000	0.000	0.000	0.000	0.000	0.000	0.000	7	-5.269	-3.519	-2.834	-2.567	-2.386	0.000	0.000	0.000	0.000	0.000	0.000	0.000
vTight -2.244 -2.343	0.000	-2.398	0.000	0.000	0.000	0.000	0.000	0.000	0.000	0.000	8	-5.165	-3.453	0.000	-2.523	0.000	0.000	0.000	0.000	0.000	0.000	0.000	0.000
N-T -2.282 -2.376	-2.359	-2.427	-2.346	0.000	0.116	0.076	0.082	0.054	0.085	0.000	9	-5.227	-3.505	-2.736	-2.570	-2.227	0.000	0.043	0.014	0.097	0.003	0.158	0.000
T-vT -2.167 -2.289	0.000	-2.356	0.000	-2.307	0.077	0.054	0.000	0.042	0.000	0.058	10	-5.113	-3.421	0.000	-2.501	0.000	-2.320	0.052	0.033	0.000	0.022	0.000	0.091


F2B1.dat
# CP						      CP errorbars
#    aDZ     aTZ    aQZ	   a(D,T)Z a(T,Q)Z	 aDZ    aTZ    aQZ    a(D,T)Z a(T,Q)Z	
Normal -11.110	-11.956	-12.189	-12.436	-12.361	0.000	0.000	0.000	0.000	0.000	0.000	0.000	6	-21.873	-15.926	-13.490	-12.706	-11.919	0.000	0.000	0.000	0.000	0.000	0.000	0.000
Tight -10.300	-11.207	-11.479	-11.722	-11.679	0.000	0.000	0.000	0.000	0.000	0.000	0.000	7	-21.122	-15.197	-12.674	-11.990	-11.039	0.000	0.000	0.000	0.000	0.000	0.000	0.000
vTight -10.001	-10.943	0.000	-11.477	0.000	0.000	0.000	0.000	0.000	0.000	0.000	0.000	8	-20.763	-14.925	0.000	-11.767	0.000	0.000	0.000	0.000	0.000	0.000	0.000	0.000
N-T -9.896	-10.833	-11.125	-11.365	-11.338	0.000	0.405	0.374	0.355	0.357	0.341	0.000	9	-20.746	-14.832	-12.266	-11.632	-10.599	0.000	0.376	0.364	0.408	0.358	0.440	0.000
T-vT -9.851	-10.810	0.000	-11.354	0.000	-11.311	0.150	0.132	0.000	0.123	0.000	0.224	10	-20.584	-14.789	0.000	-11.656	0.000	-10.705	0.179	0.136	0.000	0.111	0.000	0.475
    

L2B3_090.dat
# CP						      CP errorbars
#    aDZ     aTZ    aQZ	   a(D,T)Z a(T,Q)Z	 aDZ    aTZ    aQZ    a(D,T)Z a(T,Q)Z	
Normal -6.694	-7.676	-7.891	-8.232	-8.046	0.000	0.000	0.000	0.000	0.000	0.000	0.000	6	-17.541	-11.903	-9.205	-8.852	-7.508	0.000	0.000	0.000	0.000	0.000	0.000	0.000
Tight -5.974	-7.021	-7.315	-7.613	-7.528	0.000	0.000	0.000	0.000	0.000	0.000	0.000	7	-16.822	-11.181	-8.627	-8.129	-7.034	0.000	0.000	0.000	0.000	0.000	0.000	0.000
vTight -5.823	-6.845	0.000	-7.424	0.000	0.000	0.000	0.000	0.000	0.000	0.000	0.000	8	-16.566	-10.992	0.000	-7.978	0.000	0.000	0.000	0.000	0.000	0.000	0.000	0.000
N-T -5.614	-6.693	-7.027	-7.304	-7.269	0.000	0.360	0.328	0.288	0.309	0.259	0.000	9	-16.462	-10.821	-8.338	-7.768	-6.797	0.000	0.360	0.361	0.289	0.361	0.237	0.000
T-vT -5.747	-6.757	0.000	-7.329	0.000	-7.244	0.076	0.088	0.000	0.095	0.000	0.147	10	-16.438	-10.897	0.000	-7.902	0.000	-6.806	0.128	0.095	0.000	0.076	0.000	0.548


L2B3_200.dat
# CP						      CP errorbars
#    aDZ     aTZ    aQZ	   a(D,T)Z a(T,Q)Z	 aDZ    aTZ    aQZ    a(D,T)Z a(T,Q)Z	
Normal -0.352	-0.333	-0.292	-0.322	-0.262	0.000	0.000	0.000	0.000	0.000	0.000	0.000	6	-0.726	-0.459	-0.370	-0.314	-0.317	0.000	0.000	0.000	0.000	0.000	0.000	0.000
Tight -0.322	-0.284	-0.302	-0.262	-0.315	0.000	0.000	0.000	0.000	0.000	0.000	0.000	7	-0.781	-0.469	-0.364	-0.298	-0.300	0.000	0.000	0.000	0.000	0.000	0.000	0.000
vTight -0.291	-0.275	0.000	-0.266	0.000	0.000	0.000	0.000	0.000	0.000	0.000	0.000	8	-0.821	-0.468	0.000	-0.273	0.000	0.000	0.000	0.000	0.000	0.000	0.000	0.000
N-T -0.307	-0.259	-0.307	-0.231	-0.341	0.000	0.015	0.025	0.005	0.030	0.026	0.000	9	-0.809	-0.474	-0.361	-0.290	-0.291	0.000	0.028	0.005	0.003	0.008	0.009	0.000
T-vT -0.276	-0.271	0.000	-0.267	0.000	-0.320	0.015	0.004	0.000	0.002	0.000	0.026	10	-0.841	-0.467	0.000	-0.261	0.000	-0.263	0.020	0.001	0.000	0.012	0.000	0.025


L2B3.dat
# CP						      CP errorbars
#    aDZ     aTZ    aQZ	   a(D,T)Z a(T,Q)Z	 aDZ    aTZ    aQZ    a(D,T)Z a(T,Q)Z	
Normal -8.406	-8.864	-9.057	-9.123	-9.198	0.000	0.000	0.000	0.000	0.000	0.000	0.000	6	-16.975	-12.209	-10.101	-9.630	-8.781	0.000	0.000	0.000	0.000	0.000	0.000	0.000
Tight -7.659	-8.228	-8.398	-8.550	-8.521	0.000	0.000	0.000	0.000	0.000	0.000	0.000	7	-16.159	-11.524	-9.420	-9.020	-8.102	0.000	0.000	0.000	0.000	0.000	0.000	0.000
vTight -7.476	-8.048	0.000	-8.371	0.000	0.000	0.000	0.000	0.000	0.000	0.000	0.000	8	-15.910	-11.355	0.000	-8.896	0.000	0.000	0.000	0.000	0.000	0.000	0.000	0.000
N-T -7.285	-7.910	-8.068	-8.263	-8.183	0.000	0.374	0.318	0.330	0.286	0.338	0.000	9	-15.750	-11.182	-9.079	-8.715	-7.763	0.000	0.408	0.342	0.341	0.305	0.339	0.000
T-vT -7.384	-7.958	0.000	-8.282	0.000	-8.254	0.092	0.090	0.000	0.089	0.000	0.164	10	-15.786	-11.271	0.000	-8.834	0.000	-7.916	0.124	0.085	0.000	0.062	0.000	0.459


SF2B1.dat
# CP						      CP errorbars
#    aDZ     aTZ    aQZ	   a(D,T)Z a(T,Q)Z	 aDZ    aTZ    aQZ    a(D,T)Z a(T,Q)Z	
Normal -9.470	-10.118	-10.222	-10.484	-10.297	0.000	0.000	0.000	0.000	0.000	0.000	0.000	6	-19.354	-13.928	-11.448	-10.984	-9.838	0.000	0.000	0.000	0.000	0.000	0.000	0.000
Tight -8.724	-9.443	-9.585	-9.850	-9.687	0.000	0.000	0.000	0.000	0.000	0.000	0.000	7	-18.607	-13.286	-10.763	-10.403	-9.122	0.000	0.000	0.000	0.000	0.000	0.000	0.000
vTight -8.502	-9.235	0.000	-9.648	0	0.000	0.000	0.000	0.000	0.000	0.000	0.000	8	-18.266	-13.082	0.000	-10.275	0.000	0.000	0.000	0.000	0.000	0.000	0.000	0.000
N-T -8.351	-9.106	-9.266	-9.533	-9.382	0.000	0.373	0.337	0.319	0.317	0.305	0.000	9	-18.233	-12.966	-10.421	-10.112	-8.764	0.000	0.374	0.321	0.342	0.291	0.358	0.000
T-vT -8.392	-9.130	0.000	-9.548	0.000	-9.385	0.111	0.104	0.000	0.101	0.000	0.120	10	-18.096	-12.979	0.000	-10.212	0.000	-8.931	0.170	0.102	0.000	0.064	0.000	0.640


SF2I2_090.dat
# CP						      CP errorbars
#    aDZ     aTZ    aQZ	   a(D,T)Z a(T,Q)Z	 aDZ    aTZ    aQZ    a(D,T)Z a(T,Q)Z	
Normal -5.577	-6.160	-6.473	-6.489	-6.699	0.000	0.000	0.000	0.000	0.000	0.000	0.000	6	-12.541	-8.727	-7.396	-6.637	-6.571	0.000	0.000	0.000	0.000	0.000	0.000	0.000
Tight -5.050	-5.782	-6.003	-6.196	-6.161	0.000	0.000	0.000	0.000	0.000	0.000	0.000	7	-12.036	-8.416	-6.848	-6.436	-5.850	0.000	0.000	0.000	0.000	0.000	0.000	0.000
vTight -4.898	-5.649	0.000	-6.074	0.000	0.000	0.000	0.000	0.000	0.000	0.000	0.000	8	-11.897	-8.283	0.000	-6.307	0.000	0.000	0.000	0.000	0.000	0.000	0.000	0.000
N-T -4.787	-5.593	-5.768	-6.049	-5.893	0.000	0.263	0.189	0.235	0.147	0.269	0.000	9	-11.784	-8.260	-6.575	-6.335	-5.490	0.000	0.252	0.155	0.274	0.101	0.360	0.000
T-vT -4.822	-5.583	0.000	-6.012	0.000	-5.978	0.076	0.066	0.000	0.061	0.000	0.105	10	-11.827	-8.217	0.000	-6.243	0.000	-5.657	0.070	0.066	0.000	0.064	0.000	0.293


SF2I2_200.dat
# CP						      CP errorbars
#    aDZ     aTZ    aQZ	   a(D,T)Z a(T,Q)Z	 aDZ    aTZ    aQZ    a(D,T)Z a(T,Q)Z	
Normal -0.612	-0.675	-0.601	-0.710	-0.547	0.000	0.000	0.000	0.000	0.000	0.000	0.000	6	-0.810	-0.619	-0.636	-0.515	-0.659	0.000	0.000	0.000	0.000	0.000	0.000	0.000
Tight -0.671	-0.603	-0.631	-0.564	-0.651	0.000	0.000	0.000	0.000	0.000	0.000	0.000	7	-0.957	-0.718	-0.669	-0.586	-0.643	0.000	0.000	0.000	0.000	0.000	0.000	0.000
vTight -0.658	-0.640	0.000	-0.630	0.000	0.000	0.000	0.000	0.000	0.000	0.000	0.000	8	-1.021	-0.774	0.000	-0.638	0.000	0.000	0.000	0.000	0.000	0.000	0.000	0.000
N-T -0.700	-0.567	-0.646	-0.491	-0.704	0.000	0.029	0.036	0.015	0.073	0.052	0.000	9	-1.031	-0.767	-0.685	-0.622	-0.635	0.000	0.074	0.049	0.016	0.036	0.008	0.000
T-vT -0.651	-0.659	0.000	-0.663	0.000	-0.750	0.007	0.019	0.000	0.033	0.000	0.043	10	-1.053	-0.802	0.000	-0.664	0.000	-0.721	0.032	0.028	0.000	0.026	0.000	0.028


SF2I2.dat
# CP						      CP errorbars
#    aDZ     aTZ    aQZ	   a(D,T)Z a(T,Q)Z	 aDZ    aTZ    aQZ    a(D,T)Z a(T,Q)Z	
Normal -6.920	-7.252	-7.414	-7.440	-7.530	0.000	0.000	0.000	0.000	0.000	0.000	0.000	6	-12.238	-9.256	-8.051	-7.625	-7.289	0.000	0.000	0.000	0.000	0.000	0.000	0.000
Tight -6.485	-6.799	-6.891	-6.975	-6.956	0.000	0.000	0.000	0.000	0.000	0.000	0.000	7	-11.722	-8.813	-7.541	-7.223	-6.730	0.000	0.000	0.000	0.000	0.000	0.000	0.000
vTight -6.292	-6.643	0.000	-6.841	0.000	0.000	0.000	0.000	0.000	0.000	0.000	0.000	8	-11.565	-8.674	0.000	-7.094	0.000	0.000	0.000	0.000	0.000	0.000	0.000	0.000
N-T -6.268	-6.572	-6.629	-6.743	-6.669	0.000	0.217	0.227	0.262	0.232	0.287	0.000	9	-11.464	-8.592	-7.287	-7.023	-6.451	0.000	0.258	0.221	0.255	0.201	0.279	0.000
T-vT -6.195	-6.565	0.000	-6.774	0.000	-6.755	0.097	0.078	0.000	0.067	0.000	0.125	10	-11.486	-8.604	0.000	-7.029	0.000	-6.536	0.079	0.070	0.000	0.065	0.000	0.246
