# Supplementary material for: Extending quantum-mechanical benchmark accuracy to biological ligand-pocket interactions
Source: Nat Commun. 2025 Sep 29;16:8583. doi: 10.1038/s41467-025-63587-9 (PMC12479982; doi:10.1038/s41467-025-63587-9)
Supplement: Supplementary file 4 — Source Data [file 41467_2025_63587_MOESM4_ESM.zip › SourceDataMainManuscriptFigures/Figure2.txt]

Energy contribution type;dimer name;Energy contribution [kcal/mol]
Exchange;['F1B1', 'F1B2', 'F1B3', 'F1I1', 'F1I2', 'F1I3', 'F2B1', 'F2B2', 'F2I1', 'F2I2', 'SF1B1', 'SF1I1', 'SF1I2', 'SF2B1', 'SF2B2', 'SF2B3', 'SF2I1', 'SF2I2', 'SF2I3', 'SF3B1', 'SF3B3', 'SF3I1', 'SF3I2', 'SF3I3', 'L1B1', 'L1B2', 'L1I1', 'L1I2', 'L2B1', 'L2B2', 'L2B3', 'L2I1', 'L2I2', 'L2I3', 'L3B1', 'L3B2', 'L3B3', 'L3I1', 'L3I2', 'L3I3', 'L4B1', 'L4I1'];"[10.2781583  8.7995161 10.4025668 15.013867  11.8421863 16.6591948
 13.268121  10.9101146 20.8701415 22.0861883 13.3593887  9.17712
 30.1966661 11.7261373  9.6821703 10.8932745 17.7502991  7.3541892
 15.5452736  9.5975847  8.0316298 26.8892695 12.6654302 22.1515498
  9.609156   8.6708284 11.0984997 10.8023743 10.1602318  8.9455889
 10.8564056 14.66483   12.9160405  7.3882288  9.9050814 10.0862327
  9.4373612 15.42915   15.4366255  8.159571  10.0686304 14.6931964]"
Energy contribution type;dimer name;Energy contribution [kcal/mol]
Induction;['F1B1', 'F1B2', 'F1B3', 'F1I1', 'F1I2', 'F1I3', 'F2B1', 'F2B2', 'F2I1', 'F2I2', 'SF1B1', 'SF1I1', 'SF1I2', 'SF2B1', 'SF2B2', 'SF2B3', 'SF2I1', 'SF2I2', 'SF2I3', 'SF3B1', 'SF3B3', 'SF3I1', 'SF3I2', 'SF3I3', 'L1B1', 'L1B2', 'L1I1', 'L1I2', 'L2B1', 'L2B2', 'L2B3', 'L2I1', 'L2I2', 'L2I3', 'L3B1', 'L3B2', 'L3B3', 'L3I1', 'L3I2', 'L3I3', 'L4B1', 'L4I1'];"[ -1.5505795  -1.5079614  -1.4129841  -3.9470509  -2.6156483  -4.9653647
  -2.1706743  -1.2070715  -5.9674189  -6.4148149  -4.0856818  -2.3241564
 -10.888115   -1.3386448  -1.3964453  -1.5223491  -5.3218309  -1.0500421
  -3.248499   -1.2818154  -0.9529292  -8.5928203  -3.329946   -7.1776404
  -0.9890051  -1.3790517  -1.9290639  -2.6940328  -1.398456   -1.1567442
  -1.2638195  -3.9386685  -3.9610423  -1.424895   -0.9035261  -0.9523596
  -2.0563209  -3.5452373  -3.547763   -2.1127242  -1.3322676  -3.4124469]"
Energy contribution type;dimer name;Energy contribution [kcal/mol]
Dispersion;['F1B1', 'F1B2', 'F1B3', 'F1I1', 'F1I2', 'F1I3', 'F2B1', 'F2B2', 'F2I1', 'F2I2', 'SF1B1', 'SF1I1', 'SF1I2', 'SF2B1', 'SF2B2', 'SF2B3', 'SF2I1', 'SF2I2', 'SF2I3', 'SF3B1', 'SF3B3', 'SF3I1', 'SF3I2', 'SF3I3', 'L1B1', 'L1B2', 'L1I1', 'L1I2', 'L2B1', 'L2B2', 'L2B3', 'L2I1', 'L2I2', 'L2I3', 'L3B1', 'L3B2', 'L3B3', 'L3I1', 'L3I2', 'L3I3', 'L4B1', 'L4I1'];"[-13.3891733  -9.8474971 -12.5216502 -15.1339655  -9.8500903 -11.0005503
 -15.7169782 -14.4543218 -16.0022386 -14.9337696 -12.4268565  -7.008463
 -13.6689421 -14.6060443 -10.4404161 -13.2234833 -10.3777875  -8.4136712
 -14.7826174 -12.0682425  -9.0861244 -13.3798923 -10.7687554  -7.9743051
 -11.9297543  -9.7197029 -12.35397    -9.8120828 -11.783658  -10.6399601
 -13.2150327 -11.0772125  -7.7848964  -7.4294776 -13.1411235 -13.3535169
  -9.8894761 -11.718157  -11.7220503  -7.5907208 -12.6926061 -12.5579329]"
Energy contribution type;dimer name;Energy contribution [kcal/mol]
Electrostatic;['F1B1', 'F1B2', 'F1B3', 'F1I1', 'F1I2', 'F1I3', 'F2B1', 'F2B2', 'F2I1', 'F2I2', 'SF1B1', 'SF1I1', 'SF1I2', 'SF2B1', 'SF2B2', 'SF2B3', 'SF2I1', 'SF2I2', 'SF2I3', 'SF3B1', 'SF3B3', 'SF3I1', 'SF3I2', 'SF3I3', 'L1B1', 'L1B2', 'L1I1', 'L1I2', 'L2B1', 'L2B2', 'L2B3', 'L2I1', 'L2I2', 'L2I3', 'L3B1', 'L3B2', 'L3B3', 'L3I1', 'L3I2', 'L3I3', 'L4B1', 'L4I1'];"[ -5.5340473  -5.5599954  -4.8291725 -13.1735813 -10.087415  -15.6050474
  -8.0277791  -4.9544907 -17.8433759 -18.134534   -9.396403   -9.0021794
 -31.6005395  -5.9428153  -5.8484161  -5.6497023 -16.6522704  -5.2273039
 -13.4971328  -4.995515   -4.1900914 -22.3761602  -9.9409385 -19.1262209
  -4.8066869  -4.9715139  -7.9946771  -8.2368917  -6.738375   -4.9282993
  -5.7308854 -12.968249  -13.1438236  -6.2143129  -4.5167602  -4.6718159
  -6.3556423 -11.8384202 -11.843961   -6.0634972  -5.2826632 -12.6294496]"

Energy contribution type scatter plot;E_total [kcal/mol];E_contribution [kcal/mol]
Dispersion;['F1B1', 'F1B2', 'F1B3', 'F1I1', 'F1I2', 'F1I3', 'F2B1', 'F2B2', 'F2I1', 'F2I2', 'SF1B1', 'SF1I1', 'SF1I2', 'SF2B1', 'SF2B2', 'SF2B3', 'SF2I1', 'SF2I2', 'SF2I3', 'SF3B1', 'SF3B3', 'SF3I1', 'SF3I2', 'SF3I3', 'L1B1', 'L1B2', 'L1I1', 'L1I2', 'L2B1', 'L2B2', 'L2B3', 'L2I1', 'L2I2', 'L2I3', 'L3B1', 'L3B2', 'L3B3', 'L3I1', 'L3I2', 'L3I3', 'L4B1', 'L4I1'];"[-13.3891733  -9.8474971 -12.5216502 -15.1339655  -9.8500903 -11.0005503
 -15.7169782 -14.4543218 -16.0022386 -14.9337696 -12.4268565  -7.008463
 -13.6689421 -14.6060443 -10.4404161 -13.2234833 -10.3777875  -8.4136712
 -14.7826174 -12.0682425  -9.0861244 -13.3798923 -10.7687554  -7.9743051
 -11.9297543  -9.7197029 -12.35397    -9.8120828 -11.783658  -10.6399601
 -13.2150327 -11.0772125  -7.7848964  -7.4294776 -13.1411235 -13.3535169
  -9.8894761 -11.718157  -11.7220503  -7.5907208 -12.6926061 -12.5579329]"
Electrostatic;['F1B1', 'F1B2', 'F1B3', 'F1I1', 'F1I2', 'F1I3', 'F2B1', 'F2B2', 'F2I1', 'F2I2', 'SF1B1', 'SF1I1', 'SF1I2', 'SF2B1', 'SF2B2', 'SF2B3', 'SF2I1', 'SF2I2', 'SF2I3', 'SF3B1', 'SF3B3', 'SF3I1', 'SF3I2', 'SF3I3', 'L1B1', 'L1B2', 'L1I1', 'L1I2', 'L2B1', 'L2B2', 'L2B3', 'L2I1', 'L2I2', 'L2I3', 'L3B1', 'L3B2', 'L3B3', 'L3I1', 'L3I2', 'L3I3', 'L4B1', 'L4I1'];"[ -5.5340473  -5.5599954  -4.8291725 -13.1735813 -10.087415  -15.6050474
  -8.0277791  -4.9544907 -17.8433759 -18.134534   -9.396403   -9.0021794
 -31.6005395  -5.9428153  -5.8484161  -5.6497023 -16.6522704  -5.2273039
 -13.4971328  -4.995515   -4.1900914 -22.3761602  -9.9409385 -19.1262209
  -4.8066869  -4.9715139  -7.9946771  -8.2368917  -6.738375   -4.9282993
  -5.7308854 -12.968249  -13.1438236  -6.2143129  -4.5167602  -4.6718159
  -6.3556423 -11.8384202 -11.843961   -6.0634972  -5.2826632 -12.6294496]"
