# Supplementary material for: Extending quantum-mechanical benchmark accuracy to biological ligand-pocket interactions
Source: Nat Commun. 2025 Sep 29;16:8583. doi: 10.1038/s41467-025-63587-9 (PMC12479982; doi:10.1038/s41467-025-63587-9)
Supplement: Supplementary file 4 — Source Data [file 41467_2025_63587_MOESM4_ESM.zip › SourceDataMainManuscriptFigures/Figure3.txt]

method;dimer name;interaction energy [kcal/mol]
LNO-CCSD(T);['F2B1', 'F2B2', 'F2I1', 'F2I2', 'L3B1', 'L3B2', 'L3B3', 'L3I1', 'L3I2', 'L3I3', 'L1B1', 'L1B2', 'L1I1', 'L1I2', 'SF1B1', 'SF1I1', 'SF1I2', 'SF2B1', 'SF2B2', 'SF2B3', 'SF2I1', 'SF2I2', 'SF2I3', 'L2B1', 'L2B2', 'L2B3', 'L2I1', 'L2I2', 'L2I3', 'SF3B1', 'SF3B3', 'SF3I1', 'SF3I2', 'SF3I3', 'F1B1', 'F1B2', 'F1B3', 'F1I1', 'F1I2', 'F1I3', 'L4B1', 'L4I1'];"[-11.22160295  -8.42996182 -17.1090737  -15.67481062  -7.40209417
  -7.46715377  -8.56285687 -11.11062783 -11.13487521  -7.39358667
  -7.39325549  -7.06580061  -9.98098546  -9.75227691 -11.57142146
  -8.81268864 -24.12503703  -9.36466027  -7.42483679  -8.9442714
 -13.73859307  -6.78769404 -13.94297978  -8.4353272   -7.03460526
  -8.00133989 -12.75137324 -11.44493696  -7.39451254  -7.64688014
  -5.70539106 -17.21653072 -10.43026838 -11.5924504   -9.22349067
  -7.10282312  -7.69356609 -15.12562063  -9.07275615 -14.98141952
  -8.0466312  -12.08459643]"
LNO-CCSD(T) error bars;['F2B1', 'F2B2', 'F2I1', 'F2I2', 'L3B1', 'L3B2', 'L3B3', 'L3I1', 'L3I2', 'L3I3', 'L1B1', 'L1B2', 'L1I1', 'L1I2', 'SF1B1', 'SF1I1', 'SF1I2', 'SF2B1', 'SF2B2', 'SF2B3', 'SF2I1', 'SF2I2', 'SF2I3', 'L2B1', 'L2B2', 'L2B3', 'L2I1', 'L2I2', 'L2I3', 'SF3B1', 'SF3B3', 'SF3I1', 'SF3I2', 'SF3I3', 'F1B1', 'F1B2', 'F1B3', 'F1I1', 'F1I2', 'F1I3', 'L4B1', 'L4I1'];"[0.56460727 0.54883547 0.54247832 0.53800171 0.43808793 0.4704413
 0.35221228 0.35411614 0.34906158 0.23707065 0.43144965 0.33776165
 0.41762483 0.31970201 0.44127778 0.2        0.421491   0.49508473
 0.34215215 0.45784614 0.28969884 0.27977679 0.51027339 0.39032956
 0.34482682 0.45977489 0.31692049 0.25082886 0.25382756 0.41875103
 0.28817687 0.48654767 0.36138326 0.26821586 0.47166025 0.27828464
 0.44391012 0.56564945 0.31928793 0.34068541 0.44505161 0.46588471]"
FN-DMC;['F2B1', 'F2B2', 'F2I1', 'F2I2', 'L3B1', 'L3B2', 'L3B3', 'L3I1', 'L3I2', 'L3I3', 'L1B1', 'L1B2', 'L1I1', 'L1I2', 'SF1B1', 'SF1I1', 'SF1I2', 'SF2B1', 'SF2B2', 'SF2B3', 'SF2I1', 'SF2I2', 'SF2I3', 'L2B1', 'L2B2', 'L2B3', 'L2I1', 'L2I2', 'L2I3', 'SF3B1', 'SF3B3', 'SF3I1', 'SF3I2', 'SF3I3', 'F1B1', 'F1B2', 'F1B3', 'F1I1', 'F1I2', 'F1I3', 'L4B1', 'L4I1'];"[-11.59789924  -8.84716031 -18.60123455 -16.27045577  -6.79035553
  -7.43529431  -8.71017332 -11.13794289 -10.99595637  -7.30930627
  -7.41629612  -6.74435989 -10.40201274 -10.00505042 -11.99686137
  -9.1781289  -25.39758951  -9.65708344  -7.80325939  -9.50209815
 -14.67660704  -7.12032421 -14.51962194  -8.34720776  -7.52428587
  -8.19622209 -13.75269473 -12.93077274  -8.197222    -7.42029574
  -5.74045517 -18.30426274 -11.39891813 -12.64080026  -8.78416629
  -7.786261    -7.78926072 -15.34054403 -10.31702081 -15.92048898
  -8.1982219  -12.73779105]"
FN-DMC error bars;['F2B1', 'F2B2', 'F2I1', 'F2I2', 'L3B1', 'L3B2', 'L3B3', 'L3I1', 'L3I2', 'L3I3', 'L1B1', 'L1B2', 'L1I1', 'L1I2', 'SF1B1', 'SF1I1', 'SF1I2', 'SF2B1', 'SF2B2', 'SF2B3', 'SF2I1', 'SF2I2', 'SF2I3', 'L2B1', 'L2B2', 'L2B3', 'L2I1', 'L2I2', 'L2I3', 'SF3B1', 'SF3B3', 'SF3I1', 'SF3I2', 'SF3I3', 'F1B1', 'F1B2', 'F1B3', 'F1I1', 'F1I2', 'F1I3', 'L4B1', 'L4I1'];"[0.38996299 0.34696707 0.36596527 0.35196659 0.35196659 0.34396735
 0.38496346 0.35896593 0.34296745 0.38096384 0.34396735 0.33796792
 0.34396735 0.34896688 0.38296365 0.3719647  0.38796318 0.43295891
 0.40896119 0.45395691 0.40096194 0.40496156 0.40596147 0.43895834
 0.43295891 0.44895739 0.3929627  0.40896119 0.42695948 0.35496631
 0.32596906 0.32096954 0.30897068 0.3329684  0.37396451 0.40796128
 0.37596432 0.39796223 0.36696517 0.39496251 0.32696897 0.36996489]"
category;log(E_Elst/Edisp);delta Interaction energy [kcal/mol]
no H-bond;[-0.383710896, -0.248251429, -0.413788848, -0.060248884, -0.291773637, -0.464998702, -0.394785665, -0.291164332, -0.189005615, -0.242724953, -0.334242924, -0.362846518, -0.463805463, -0.45610994, -0.192013838, -0.38069788, -0.121399648, -0.390540381, -0.251679544, -0.369320307, -0.206707787, -0.383063761, -0.336155182];[0.43836312, 0.719632805, 0.09629212, 0.216182333, 0.168403146, 0.417698365, 0.023549705, 0.321175489, 0.422314102, 0.407932788, 0.49073782, 0.195400954, 0.654452149, 0.267051329, 0.148588059, 0.152776689, 0.42642997, 0.250919232, 0.378987012, 0.453604085, 0.332921202, 0.423309711, 0.386142723]
with H-bond, E_predicted within delta E_int;[0.084336953, -0.075997849, -0.097559836, 0.002466266, 0.108724879, -0.039509816, 0.004434439, 0.004493388];[0.597061461, 0.253955449, 0.083839109, 0.654452149, 0.366805037, 0.578393543, 0.02821126, 0.137320702]
with H-bond, E_predicted outside delta E_int;[0.010339676, 0.151850681, 0.047296283, 0.068450854, 0.227468884, -0.077565161, 0.363959593, 0.205368681, 0.223332945, -0.034738126, 0.379936319];[1.245315522, 0.940958566, 1.494278113, 1.002398638, 0.827585911, 0.803341429, 1.275576031, 0.939106925, 1.01831818, 0.969571499, 1.049757535]
