# Supplementary material for: Extending quantum-mechanical benchmark accuracy to biological ligand-pocket interactions
Source: Nat Commun. 2025 Sep 29;16:8583. doi: 10.1038/s41467-025-63587-9 (PMC12479982; doi:10.1038/s41467-025-63587-9)
Supplement: Supplementary file 4 — Source Data [file 41467_2025_63587_MOESM4_ESM.zip › SourceDataMainManuscriptFigures/Figure5.txt]

method;bar height
PBE0+MBD;1.1124970023923106
PBE0+D4;1.304637933578094
$\omega$B97X-V;1.504510183051623
PBE0+XDM;1.6285871012193454
AMBER-GAFF2;2.656615415184794
GFN2-xTB;3.895880400857545
DFTB3+MBD;6.352250484579238
method;distance factor q;<|E_int-E_LNO-CCSD(T)|>[kcal/mol]
PBE0+MBD;[0.9, 0.95, 1.0, 1.05, 1.1, 1.25, 1.5, 1.75, 2.0];[0.7788299  0.63221949 0.40743352 0.35098375 0.22600897 0.02885495
 0.1239516  0.00307877 0.02949976]
PBE0+D4;[0.9, 0.95, 1.0, 1.05, 1.1, 1.25, 1.5, 1.75, 2.0];[0.04639126 0.15442016 0.33552976 0.34478832 0.41261631 0.4301697
 0.05736576 0.04194278 0.05196525]
PBE0+XDM;[0.9, 0.95, 1.0, 1.05, 1.1, 1.25, 1.5, 1.75, 2.0];[1.2145201  0.95028701 0.62806464 0.49690175 0.32329213 0.05237832
 0.1676451  0.08142739 0.12475625]
omegaB97X-V;[0.9, 0.95, 1.0, 1.05, 1.1, 1.25, 1.5, 1.75, 2.0];[0.03898128 0.18302256 0.41449297 0.43833425 0.49623735 0.45293774
 0.06357818 0.09836472 0.01970531]
DFTB3+MBD;[0.9, 0.95, 1.0, 1.05, 1.1, 1.25, 1.5, 1.75, 2.0];[0.3786679  1.21514074 1.6315237  1.94057502 1.97484416 1.50375586
 0.74440063 0.31676308 0.29589533]
GFN2-xTB;[0.9, 0.95, 1.0, 1.05, 1.1, 1.25, 1.5, 1.75, 2.0];[0.98314397 0.10106798 0.30687948 0.61715842 0.70348193 0.56267457
 0.48492013 0.36887521 0.36102398]
AMBER-GAFF2;[0.9, 0.95, 1.0, 1.05, 1.1, 1.25, 1.5, 1.75, 2.0];[0.50404484 0.1970306  0.08119699 0.14954157 0.13274826 0.05205091
 0.10640402 0.21252716 0.00614896]
structure type;distance factor q;<delta Polarisability> [a0 ^3]
Folded;[0.9, 0.95, 1.0, 1.05, 1.1, 1.25, 1.5, 1.75, 2.0];[np.float64(-12.52792050000005), np.float64(-12.304840749999983), np.float64(-12.001064250000013), np.float64(-11.675625750000108), np.float64(-11.329067500000122), np.float64(-10.28739575000003), np.float64(-8.543258999999978), np.float64(-6.749358749999999), np.float64(-4.204306249999945)]
Semi-Folded;[0.9, 0.95, 1.0, 1.05, 1.1, 1.25, 1.5, 1.75, 2.0];[np.float64(-8.809063833333255), np.float64(-8.803901000000053), np.float64(-8.732340000000079), np.float64(-8.628070500000092), np.float64(-8.481724999999926), np.float64(-7.983898166666734), np.float64(-6.859666499999946), np.float64(-6.2949241666667035), np.float64(-5.025103166666668)]
Linear;[0.9, 0.95, 1.0, 1.05, 1.1, 1.25, 1.5, 1.75, 2.0];[np.float64(-7.880995499999983), np.float64(-7.902316333333374), np.float64(-7.762659000000042), np.float64(-7.596640333333312), np.float64(-7.337522166666702), np.float64(-6.662175166666657), np.float64(-5.89448566666664), np.float64(-5.535805666666761), np.float64(-4.840512166666713)]
structure type;distance factor q;shading min of <delta Polarisability> [a0 ^3];shading max of <delta Polarisability> [a0 ^3]
Folded;[0.9, 0.95, 1.0, 1.05, 1.1, 1.25, 1.5, 1.75, 2.0];"[-13.19384845 -12.97763948 -12.68931755 -12.37337246 -12.03543806
 -11.02718464  -9.37542886  -7.40399871  -4.85552006]";"[-11.86199255 -11.63204202 -11.31281095 -10.97787904 -10.62269694
  -9.54760686  -7.71108914  -6.09471879  -3.55309244]"
Semi-Folded;[0.9, 0.95, 1.0, 1.05, 1.1, 1.25, 1.5, 1.75, 2.0];"[-9.89338917 -9.89241454 -9.81135138 -9.69166559 -9.52207428 -8.95447656
 -7.74011032 -7.02156693 -5.45317267]";"[-7.72473849 -7.71538746 -7.65332862 -7.56447541 -7.44137572 -7.01331977
 -5.97922268 -5.5682814  -4.59703367]"
Linear;[0.9, 0.95, 1.0, 1.05, 1.1, 1.25, 1.5, 1.75, 2.0];"[-8.60777849 -8.61237231 -8.48383206 -8.34534287 -8.12745834 -7.56297815
 -6.7765635  -6.27446728 -5.45542399]";"[-7.15421251 -7.19226036 -7.04148594 -6.8479378  -6.54758599 -5.76137218
 -5.01240784 -4.79714405 -4.22560035]"
