# Supplementary material for: Extending quantum-mechanical benchmark accuracy to biological ligand-pocket interactions
Source: Nat Commun. 2025 Sep 29;16:8583. doi: 10.1038/s41467-025-63587-9 (PMC12479982; doi:10.1038/s41467-025-63587-9)
Supplement: Supplementary file 4 — Source Data [file 41467_2025_63587_MOESM4_ESM.zip › SourceDataMainManuscriptFigures/Figure7.txt]

method	label pos x	E_int[kcal/mol]	E_int_err[kcal/mol]
['Normal//aDZ//CP', 'Tight//aDZ//CP', 'vTight//aDZ//CP', 'N-T//aDZ//CP', 'T-vT//aDZ//CP']	[0.8, 1.8, 2.8]	[-6.92, -6.485, -6.292]	[0.0, 0.0, 0.0, 0.217, 0.097]
['Normal//aTZ//CP', 'Tight//aTZ//CP', 'vTight//aTZ//CP', 'N-T//aTZ//CP', 'T-vT//aTZ//CP']	[0.9, 1.9, 2.9]	[-7.252, -6.799, -6.643]	[0.0, 0.0, 0.0, 0.227, 0.078]
['Normal//aQZ//CP', 'Tight//aQZ//CP', 'vTight//aQZ//CP', 'N-T//aQZ//CP', 'T-vT//aQZ//CP']	[1, 2]	[-7.414, -6.891]	[0.0, 0.0, 0.262]
['Normal//CBS(D,T)//CP', 'Tight//CBS(D,T)//CP', 'vTight//CBS(D,T)//CP', 'N-T//CBS(D,T)//CP', 'T-vT//CBS(D,T)//CP']	[1.1, 2.1, 3.1]	[-7.44, -6.975, -6.841]	[0.0, 0.0, 0.0, 0.232, 0.067]
['Normal//CBS(T,Q)//CP', 'Tight//CBS(T,Q)//CP', 'vTight//CBS(T,Q)//CP', 'N-T//CBS(T,Q)//CP', 'T-vT//CBS(T,Q)//CP']	[1.2, 2.2]	[-7.53, -6.956]	[0.0, 0.0, 0.287]
['Normal//aDZ//noCP', 'Tight//aDZ//noCP', 'vTight//aDZ//noCP', 'N-T//aDZ//noCP', 'T-vT//aDZ//noCP']	[0.8, 1.8, 2.8]	[-12.238, -11.722, -11.565]	[0.0, 0.0, 0.0, 0.258, 0.079]
['Normal//aTZ//noCP', 'Tight//aTZ//noCP', 'vTight//aTZ//noCP', 'N-T//aTZ//noCP', 'T-vT//aTZ//noCP']	[0.9, 1.9, 2.9]	[-9.256, -8.813, -8.674]	[0.0, 0.0, 0.0, 0.221, 0.07]
['Normal//aQZ//noCP', 'Tight//aQZ//noCP', 'vTight//aQZ//noCP', 'N-T//aQZ//noCP', 'T-vT//aQZ//noCP']	[1, 2]	[-8.051, -7.541]	[0.0, 0.0, 0.255]
['Normal//CBS(D,T)//noCP', 'Tight//CBS(D,T)//noCP', 'vTight//CBS(D,T)//noCP', 'N-T//CBS(D,T)//noCP', 'T-vT//CBS(D,T)//noCP']	[1.1, 2.1, 3.1]	[-7.625, -7.223, -7.094]	[0.0, 0.0, 0.0, 0.201, 0.065]
['Normal//CBS(T,Q)//noCP', 'Tight//CBS(T,Q)//noCP', 'vTight//CBS(T,Q)//noCP', 'N-T//CBS(T,Q)//noCP', 'T-vT//CBS(T,Q)//noCP']	[1.2, 2.2]	[-7.289, -6.73]	[0.0, 0.0, 0.279]
Dimer	time step [au]	E_int[kcal/mol]	E_int_err[kcal/mol]
['DMC//F2B1', 'DMC//F2B1', 'DMC//F2B1']	[0.015, 0.025, 0.05]	[-11.5996327, -11.389778510000001, -10.608014]	[0.38972921, 0.39664748, 0.32746478]
['DMC//SF2I2', 'DMC//SF2I2', 'DMC//SF2I2']	[0.015, 0.025, 0.05]	[nan, -7.12120592, -7.60087264]	[nan, 0.40587184000000004, 0.40587184000000004]
['DMC//SF3I3', 'DMC//SF3I3', 'DMC//SF3I3']	[0.015, 0.025, 0.05]	[-12.450579910000002, -12.0377898, -11.81409907]	[0.33668914, 0.35975004, 0.33207696]
['DMC//L1I1', 'DMC//L1I1', 'DMC//L1I1']	[0.015, 0.025, 0.05]	[-10.40277199, -10.92856051, -12.270704890000001]	[0.34360741, 0.36205613, 0.33899523]
['DMC//L2B1', 'DMC//L2B1', 'DMC//L2B1']	[0.015, 0.025, 0.05]	[-8.3480458, -8.02749929, -9.12058595]	[0.43815709999999997, 0.41048402, 0.36897440000000004]
['DMC//L2B2', 'DMC//L2B2', 'DMC//L2B2']	[0.015, 0.025, 0.05]	[nan, -7.52477167, -7.69772842]	[nan, 0.43354492, 0.38281094]
['DMC//L2B3', 'DMC//L2B3', 'DMC//L2B3']	[0.015, 0.025, 0.05]	[nan, -8.19584386, -8.81618207]	[nan, 0.44968755, 0.37819876]
['DMC//L3B1', 'DMC//L3B1', 'DMC//L3B1']	[0.015, 0.025, 0.05]	[nan, -6.79143505, -6.9021273700000005]	[nan, 0.35283177, 0.32746478]
['DMC//L3B2', 'DMC//L3B2', 'DMC//L3B2']	[0.015, 0.025, 0.05]	[-7.437140250000001, -7.1996129799999995, -8.17508905]	[0.34360741, 0.40356575000000006, 0.39664748]
['DMC//L3B3', 'DMC//L3B3', 'DMC//L3B3']	[0.015, 0.025, 0.05]	[nan, -8.71240802, -8.71932629]	[nan, 0.38511702999999997, 0.32515869]
['DMC//L3I1', 'DMC//L3I1', 'DMC//L3I1']	[0.015, 0.025, 0.05]	[nan, -11.1384147, -11.19376086]	[nan, 0.35975004, 0.33207696]
['DMC//L3I2', 'DMC//L3I2', 'DMC//L3I2']	[0.015, 0.025, 0.05]	[nan, -10.99774321, -11.5996327]	[nan, 0.34360741, 0.35975004]
['DMC//L4B1', 'DMC//L4B1', 'DMC//L4B1']	[0.015, 0.025, 0.05]	[nan, -8.20045604, -7.6100970000000006]	[nan, 0.32746478, 0.37128049]
