# Supplementary material for: Extending quantum-mechanical benchmark accuracy to biological ligand-pocket interactions
Source: Nat Commun. 2025 Sep 29;16:8583. doi: 10.1038/s41467-025-63587-9 (PMC12479982; doi:10.1038/s41467-025-63587-9)
Supplement: Supplementary file 4 — Source Data [file 41467_2025_63587_MOESM4_ESM.zip › SourceDataMainManuscriptFigures/Figure6.txt]

atom type;method comparison;percentage;degrees
N;||F_MBD|-|F_D4||/|F_MBD|;[np.float64(0.154892294626396), np.float64(0.6398179549024129), np.float64(0.1106512542013982), np.float64(0.4631072845512911), np.float64(0.14670292604768867), np.float64(0.11499601693567055), np.float64(0.5935936623219128), np.float64(0.39878903925776155), np.float64(0.03709897198839938), np.float64(0.015603299788695192), np.float64(0.42524711237779417), np.float64(0.09371879827102116), np.float64(0.6122253599275115), np.float64(0.3321424809631354), np.float64(0.05050090373335035), np.float64(0.18732838778883792), np.float64(0.19089930179357764), np.float64(0.12230330718281028), np.float64(0.502760469558107), np.float64(0.30644519078039334), np.float64(0.8522616983525221), np.float64(0.17966224953205448), np.float64(0.6103502784485931), np.float64(0.02558866555143934), np.float64(0.2980217642542941), np.float64(0.4169052013070164), np.float64(0.30603638265583843), np.float64(0.5329555587371946), np.float64(0.35638168602293574), np.float64(0.15465510032683516), np.float64(0.06171722769832949), np.float64(0.3521229893835816), np.float64(0.19085189262529056), np.float64(0.11759467655556854), np.float64(0.06385542229751952), np.float64(0.12360752873841993), np.float64(0.5583540704352182), np.float64(0.09791660262554101), np.float64(0.4975218216795517), np.float64(0.5315385518534633), np.float64(0.15313636899627708), np.float64(0.5621245162440462)];[np.float64(29.315222045233906), np.float64(29.17697475286292), np.float64(18.00491171321692), np.float64(62.592949365913995), np.float64(41.94322833705817), np.float64(24.234508697519207), np.float64(7.059301014189567), np.float64(2.386875791751765), np.float64(15.637335922531712), np.float64(52.613481551799005), np.float64(23.481806155275496), np.float64(6.861396789323831), np.float64(16.5378661719657), np.float64(36.9389224682256), np.float64(20.903486930621014), np.float64(7.969421430557311), np.float64(36.67186330342671), np.float64(58.43935763723882), np.float64(20.736200786595724), np.float64(57.83081605310388), np.float64(4.474633461208688), np.float64(28.734999047883854), np.float64(4.593904436950539), np.float64(35.79685901097854), np.float64(38.391464025228686), np.float64(22.993737642939134), np.float64(91.4806448263994), np.float64(61.82990409939212), np.float64(52.511346815767524), np.float64(50.55258036365381), np.float64(32.22656762025772), np.float64(10.794106249878185), np.float64(36.68482709857351), np.float64(3.6454214551585733), np.float64(25.232122718020356), np.float64(36.085579424730945), np.float64(18.864891809032937), np.float64(7.487342168422698), np.float64(27.217006092437778), np.float64(0.06267894797711004), np.float64(35.7143622658062), np.float64(2.9148264672748736)]
N;||F_MBD|-|F_XDM||/|F_MBD|;[np.float64(0.154892294626396), np.float64(0.6398179549024129), np.float64(0.1106512542013982), np.float64(0.4631072845512911), np.float64(0.14670292604768867), np.float64(0.11499601693567055), np.float64(0.5935936623219128), np.float64(0.39878903925776155), np.float64(0.03709897198839938), np.float64(0.015603299788695192), np.float64(0.42524711237779417), np.float64(0.09371879827102116), np.float64(0.6122253599275115), np.float64(0.3321424809631354), np.float64(0.05050090373335035), np.float64(0.18732838778883792), np.float64(0.19089930179357764), np.float64(0.12230330718281028), np.float64(0.502760469558107), np.float64(0.30644519078039334), np.float64(0.8522616983525221), np.float64(0.17966224953205448), np.float64(0.6103502784485931), np.float64(0.02558866555143934), np.float64(0.2980217642542941), np.float64(0.4169052013070164), np.float64(0.30603638265583843), np.float64(0.5329555587371946), np.float64(0.35638168602293574), np.float64(0.15465510032683516), np.float64(0.06171722769832949), np.float64(0.3521229893835816), np.float64(0.19085189262529056), np.float64(0.11759467655556854), np.float64(0.06385542229751952), np.float64(0.12360752873841993), np.float64(0.5583540704352182), np.float64(0.09791660262554101), np.float64(0.4975218216795517), np.float64(0.5315385518534633), np.float64(0.15313636899627708), np.float64(0.5621245162440462)];[np.float64(29.315222045233906), np.float64(29.17697475286292), np.float64(18.00491171321692), np.float64(62.592949365913995), np.float64(41.94322833705817), np.float64(24.234508697519207), np.float64(7.059301014189567), np.float64(2.386875791751765), np.float64(15.637335922531712), np.float64(52.613481551799005), np.float64(23.481806155275496), np.float64(6.861396789323831), np.float64(16.5378661719657), np.float64(36.9389224682256), np.float64(20.903486930621014), np.float64(7.969421430557311), np.float64(36.67186330342671), np.float64(58.43935763723882), np.float64(20.736200786595724), np.float64(57.83081605310388), np.float64(4.474633461208688), np.float64(28.734999047883854), np.float64(4.593904436950539), np.float64(35.79685901097854), np.float64(38.391464025228686), np.float64(22.993737642939134), np.float64(91.4806448263994), np.float64(61.82990409939212), np.float64(52.511346815767524), np.float64(50.55258036365381), np.float64(32.22656762025772), np.float64(10.794106249878185), np.float64(36.68482709857351), np.float64(3.6454214551585733), np.float64(25.232122718020356), np.float64(36.085579424730945), np.float64(18.864891809032937), np.float64(7.487342168422698), np.float64(27.217006092437778), np.float64(0.06267894797711004), np.float64(35.7143622658062), np.float64(2.9148264672748736)]
O;||F_MBD|-|F_D4||/|F_MBD|;[np.float64(0.2815559889450716), np.float64(0.12309596566334531), np.float64(0.2254793000695744), np.float64(0.11753501384861557), np.float64(0.3325699982210001), np.float64(0.23189306651901959), np.float64(0.33742221241896253), np.float64(0.6319730326415551), np.float64(0.44976519806244925), np.float64(0.406750386455544), np.float64(0.0733454193995823), np.float64(0.26539364267979043), np.float64(0.1292062323195775), np.float64(0.2761683330081972), np.float64(0.06173267802327142), np.float64(0.3155904646313457), np.float64(0.33615673549824143), np.float64(0.23861435768347736), np.float64(0.23350272885710963), np.float64(0.34793626718266224), np.float64(0.3573448942188126), np.float64(0.29768080385354023), np.float64(0.4447439007795529), np.float64(0.1436479143235515), np.float64(0.44192590897519235), np.float64(0.04854831598229824), np.float64(0.1812445178291487), np.float64(0.46199349292449654), np.float64(0.27606062226684275), np.float64(0.6394401629204605), np.float64(0.3409212520169522), np.float64(0.23861228196406783), np.float64(0.3365240380160494), np.float64(0.28215423907780424), np.float64(0.23711041082045897), np.float64(0.13247258872943565), np.float64(0.2942882283419089)];[np.float64(28.988003245769374), np.float64(44.11870768454744), np.float64(1.7324116696124745), np.float64(46.39806259590265), np.float64(63.91683713895512), np.float64(1.5243338305072625), np.float64(37.851984492893855), np.float64(5.710348833787862), np.float64(24.144614053114843), np.float64(47.651493212919604), np.float64(23.662563734180324), np.float64(48.31089416860716), np.float64(15.098907849706903), np.float64(6.5983863286928495), np.float64(32.261894783670186), np.float64(39.47539127097471), np.float64(35.382360158523866), np.float64(0.13514132535981963), np.float64(3.534756623849207), np.float64(38.315482514973795), np.float64(52.83915590892455), np.float64(43.9704031618866), np.float64(24.370000386499587), np.float64(17.60906362660429), np.float64(59.00187433946877), np.float64(34.49230544718257), np.float64(22.37490374761963), np.float64(68.11261391360539), np.float64(6.642842099993753), np.float64(5.381981420170428), np.float64(36.8364543204305), np.float64(0.20667780735589975), np.float64(65.88421821715075), np.float64(46.32831573749988), np.float64(0.6541687884151757), np.float64(52.48297214967697), np.float64(30.42011354724441)]
O;||F_MBD|-|F_XDM||/|F_MBD|;[np.float64(0.2815559889450716), np.float64(0.12309596566334531), np.float64(0.2254793000695744), np.float64(0.11753501384861557), np.float64(0.3325699982210001), np.float64(0.23189306651901959), np.float64(0.33742221241896253), np.float64(0.6319730326415551), np.float64(0.44976519806244925), np.float64(0.406750386455544), np.float64(0.0733454193995823), np.float64(0.26539364267979043), np.float64(0.1292062323195775), np.float64(0.2761683330081972), np.float64(0.06173267802327142), np.float64(0.3155904646313457), np.float64(0.33615673549824143), np.float64(0.23861435768347736), np.float64(0.23350272885710963), np.float64(0.34793626718266224), np.float64(0.3573448942188126), np.float64(0.29768080385354023), np.float64(0.4447439007795529), np.float64(0.1436479143235515), np.float64(0.44192590897519235), np.float64(0.04854831598229824), np.float64(0.1812445178291487), np.float64(0.46199349292449654), np.float64(0.27606062226684275), np.float64(0.6394401629204605), np.float64(0.3409212520169522), np.float64(0.23861228196406783), np.float64(0.3365240380160494), np.float64(0.28215423907780424), np.float64(0.23711041082045897), np.float64(0.13247258872943565), np.float64(0.2942882283419089)];[np.float64(28.988003245769374), np.float64(44.11870768454744), np.float64(1.7324116696124745), np.float64(46.39806259590265), np.float64(63.91683713895512), np.float64(1.5243338305072625), np.float64(37.851984492893855), np.float64(5.710348833787862), np.float64(24.144614053114843), np.float64(47.651493212919604), np.float64(23.662563734180324), np.float64(48.31089416860716), np.float64(15.098907849706903), np.float64(6.5983863286928495), np.float64(32.261894783670186), np.float64(39.47539127097471), np.float64(35.382360158523866), np.float64(0.13514132535981963), np.float64(3.534756623849207), np.float64(38.315482514973795), np.float64(52.83915590892455), np.float64(43.9704031618866), np.float64(24.370000386499587), np.float64(17.60906362660429), np.float64(59.00187433946877), np.float64(34.49230544718257), np.float64(22.37490374761963), np.float64(68.11261391360539), np.float64(6.642842099993753), np.float64(5.381981420170428), np.float64(36.8364543204305), np.float64(0.20667780735589975), np.float64(65.88421821715075), np.float64(46.32831573749988), np.float64(0.6541687884151757), np.float64(52.48297214967697), np.float64(30.42011354724441)]
Cl;||F_MBD|-|F_D4||/|F_MBD|;[np.float64(0.13221882885108174), np.float64(0.020046847805091878), np.float64(0.041142408075458686), np.float64(0.12540173855870726), np.float64(0.050360613559464446), np.float64(0.05138283398802469), np.float64(0.1442317132772254), np.float64(0.05009885266278246), np.float64(0.09910332773936932), np.float64(0.07230831532221303), np.float64(0.13382852891662175), np.float64(0.24831566871135413), np.float64(0.1560202853510515), np.float64(0.041021156997640265), np.float64(0.15743363921986767), np.float64(0.14644397283300062), np.float64(0.05806407245254795), np.float64(0.14555077839468802), np.float64(0.07688461460172606), np.float64(0.14314142819539732), np.float64(0.1608465189657226), np.float64(0.04959511760132391), np.float64(0.1358755543274029), np.float64(0.052715627673853765), np.float64(0.020364552542615863), np.float64(0.13202267375237547)];[np.float64(74.18272874109715), np.float64(116.92381890822541), np.float64(84.1771997114708), np.float64(61.24135612394005), np.float64(85.89117753457288), np.float64(107.35058223403857), np.float64(109.94877697203813), np.float64(97.58245741406499), np.float64(85.2960714868275), np.float64(99.11118704346073), np.float64(69.74493479537293), np.float64(74.9318681931881), np.float64(77.91207663270573), np.float64(78.36113176439049), np.float64(73.01546007754118), np.float64(70.39756448724818), np.float64(100.158030970082), np.float64(78.7777030513779), np.float64(85.15349638810603), np.float64(109.85806785661931), np.float64(79.34334964927423), np.float64(86.73081112756473), np.float64(69.62129469882082), np.float64(83.82713338160703), np.float64(115.97229999209058), np.float64(72.95422500935592)]
Cl;||F_MBD|-|F_XDM||/|F_MBD|;[np.float64(0.13221882885108174), np.float64(0.020046847805091878), np.float64(0.041142408075458686), np.float64(0.12540173855870726), np.float64(0.050360613559464446), np.float64(0.05138283398802469), np.float64(0.1442317132772254), np.float64(0.05009885266278246), np.float64(0.09910332773936932), np.float64(0.07230831532221303), np.float64(0.13382852891662175), np.float64(0.24831566871135413), np.float64(0.1560202853510515), np.float64(0.041021156997640265), np.float64(0.15743363921986767), np.float64(0.14644397283300062), np.float64(0.05806407245254795), np.float64(0.14555077839468802), np.float64(0.07688461460172606), np.float64(0.14314142819539732), np.float64(0.1608465189657226), np.float64(0.04959511760132391), np.float64(0.1358755543274029), np.float64(0.052715627673853765), np.float64(0.020364552542615863), np.float64(0.13202267375237547)];[np.float64(74.18272874109715), np.float64(116.92381890822541), np.float64(84.1771997114708), np.float64(61.24135612394005), np.float64(85.89117753457288), np.float64(107.35058223403857), np.float64(109.94877697203813), np.float64(97.58245741406499), np.float64(85.2960714868275), np.float64(99.11118704346073), np.float64(69.74493479537293), np.float64(74.9318681931881), np.float64(77.91207663270573), np.float64(78.36113176439049), np.float64(73.01546007754118), np.float64(70.39756448724818), np.float64(100.158030970082), np.float64(78.7777030513779), np.float64(85.15349638810603), np.float64(109.85806785661931), np.float64(79.34334964927423), np.float64(86.73081112756473), np.float64(69.62129469882082), np.float64(83.82713338160703), np.float64(115.97229999209058), np.float64(72.95422500935592)]
S;||F_MBD|-|F_D4||/|F_MBD|;[np.float64(0.7117215748871426), np.float64(0.7842946184522986), np.float64(0.018972366954769167), np.float64(0.10133838809830763), np.float64(0.21437039530568555), np.float64(0.10683416612331009), np.float64(0.46878491836956965), np.float64(0.7625403311037084), np.float64(0.094059714111666), np.float64(0.2774479667510794), np.float64(0.28120029823790843), np.float64(0.029823739563691522), np.float64(0.5402972016884958), np.float64(0.3747205425852573)];[np.float64(15.220869532766612), np.float64(15.48124311228142), np.float64(71.66425534769539), np.float64(80.26855947878764), np.float64(112.50134047640839), np.float64(83.07866515326414), np.float64(36.86870681579923), np.float64(17.29393985105907), np.float64(79.87516786067047), np.float64(48.73635377929343), np.float64(50.02332101458732), np.float64(83.1839552070865), np.float64(20.514874627235745), np.float64(57.06787088203333)]
S;||F_MBD|-|F_XDM||/|F_MBD|;[np.float64(0.7117215748871426), np.float64(0.7842946184522986), np.float64(0.018972366954769167), np.float64(0.10133838809830763), np.float64(0.21437039530568555), np.float64(0.10683416612331009), np.float64(0.46878491836956965), np.float64(0.7625403311037084), np.float64(0.094059714111666), np.float64(0.2774479667510794), np.float64(0.28120029823790843), np.float64(0.029823739563691522), np.float64(0.5402972016884958), np.float64(0.3747205425852573)];[np.float64(15.220869532766612), np.float64(15.48124311228142), np.float64(71.66425534769539), np.float64(80.26855947878764), np.float64(112.50134047640839), np.float64(83.07866515326414), np.float64(36.86870681579923), np.float64(17.29393985105907), np.float64(79.87516786067047), np.float64(48.73635377929343), np.float64(50.02332101458732), np.float64(83.1839552070865), np.float64(20.514874627235745), np.float64(57.06787088203333)]
method;bin counts ;bins
D4;[915. 461. 469. 373. 202.  71.  40.   8.   6.   6.];"[0.0384542  0.21740885 0.39636351 0.57531816 0.75427281 0.93322746
 1.11218211 1.29113676 1.47009141 1.64904606 1.82800071]"
XDM;[490. 894. 455. 365. 190. 114.  19.  18.   4.   2.];"[0.03993333 0.17058111 0.30122889 0.43187667 0.56252446 0.69317224
 0.82382002 0.95446781 1.08511559 1.21576337 1.34641115]"
MBD;[246. 815. 490. 415. 304. 192.  76.   9.   2.   2.];"[0.05142159 0.1759125  0.3004034  0.4248943  0.54938521 0.67387611
 0.79836701 0.92285792 1.04734882 1.17183972 1.29633063]"
method;atomic number;position;atomic van der Waals forces
MBD;"[ 8  6  7  6  1  6  1  1  6  6  7  6  6  6  6 17  1  6  7  8  6  7  6  8
  1  1  1  1  9  6  1  6  1  1  1  1  7  6  6  6  6  6  6  1 17  6  9  9
  9  1  1  1  7  7  6  6  6  1  1  1  1]";"[[[-2.08716820e+00 -1.98396560e+00  1.59911948e+00]
  [-1.99118132e+00 -2.02334591e+00  3.88706770e-01]
  [-9.85010170e-01 -2.70454867e+00 -2.52829600e-01]
  [-4.61219140e-01 -2.36241870e+00 -1.56324792e+00]
  [-9.56780200e-02 -3.28194523e+00 -2.02550953e+00]
  [ 6.66803540e-01 -1.34646173e+00 -1.45076651e+00]
  [ 2.90531030e-01 -4.08894640e-01 -1.04399194e+00]
  [ 1.08784868e+00 -1.12729651e+00 -2.43321536e+00]
  [ 1.77009099e+00 -1.87559205e+00 -5.48313730e-01]
  [ 2.88766014e+00 -8.67729430e-01 -3.50528120e-01]
  [ 2.58623887e+00  3.93299790e-01 -6.41360620e-01]
  [ 3.47932342e+00  1.35060629e+00 -4.71246970e-01]
  [ 4.75823420e+00  1.10600536e+00  1.18220300e-02]
  [ 5.09311547e+00 -2.00364670e-01  3.25332250e-01]
  [ 4.15328471e+00 -1.19786172e+00  1.47222960e-01]
  [ 4.60941911e+00 -2.79841456e+00  5.85970390e-01]
  [ 6.06632557e+00 -4.32390080e-01  7.33362740e-01]
  [ 5.71811686e+00  2.18120521e+00  2.19322820e-01]
  [ 5.37442858e+00  3.43700151e+00  2.49126080e-01]
  [ 6.56673254e+00  4.09744822e+00  4.79579000e-01]
  [ 7.50292871e+00  3.16459551e+00  5.71101530e-01]
  [ 7.05762803e+00  1.96636529e+00  4.16055060e-01]
  [ 8.91351035e+00  3.53964033e+00  8.39174900e-01]
  [ 9.71144665e+00  2.40862910e+00  1.01229878e+00]
  [ 9.17113092e+00  1.63281895e+00  8.29812910e-01]
  [ 9.27897640e+00  4.15318410e+00  6.29894000e-03]
  [ 8.94376992e+00  4.16736910e+00  1.73679193e+00]
  [ 3.17555262e+00  2.35799563e+00 -7.31475350e-01]
  [ 2.30319453e+00 -2.99618519e+00 -1.19729761e+00]
  [ 1.20067850e+00 -2.33251657e+00  7.90834380e-01]
  [ 8.53714590e-01 -1.45125866e+00  1.33584268e+00]
  [ 3.61495000e-02 -3.29180847e+00  5.96224530e-01]
  [ 3.82580500e-01 -4.21049068e+00  1.18401400e-01]
  [-4.12056200e-01 -3.54206783e+00  1.55302534e+00]
  [ 1.98712406e+00 -2.80395941e+00  1.37982308e+00]
  [-1.23519462e+00 -1.97642755e+00 -2.22356385e+00]
  [-2.90859925e+00 -1.42719379e+00 -4.54175920e-01]
  [-3.99474919e+00 -6.37247150e-01 -1.08717310e-01]
  [-4.30018705e+00 -2.44898650e-01  1.19289866e+00]
  [-5.39899816e+00  5.62208310e-01  1.41387773e+00]
  [-6.22085184e+00  1.00038966e+00  3.85384920e-01]
  [-5.90706572e+00  5.97983510e-01 -9.11196550e-01]
  [-4.81338822e+00 -2.06107740e-01 -1.15332033e+00]
  [-4.59929911e+00 -4.97303330e-01 -2.17390258e+00]
  [-6.85661979e+00  1.07898427e+00 -2.26601948e+00]
  [-7.40059467e+00  1.87651565e+00  6.89533120e-01]
  [-7.32219154e+00  3.06428639e+00  7.39798500e-02]
  [-8.55904390e+00  1.31713440e+00  3.16257660e-01]
  [-7.49810067e+00  2.12786294e+00  2.00109984e+00]
  [-5.63022873e+00  8.62193630e-01  2.42599493e+00]
  [-3.68552334e+00 -5.80326790e-01  2.01079208e+00]
  [-2.84172056e+00 -1.64747039e+00 -1.42988783e+00]
  [ 4.33187014e+00  2.95527527e+00  3.58532280e+00]
  [ 5.47821312e+00  1.08260739e+00  3.44811030e+00]
  [ 5.63702051e+00  3.29129444e+00  3.81609713e+00]
  [ 4.28992258e+00  1.62047312e+00  3.36926389e+00]
  [ 6.32741181e+00  2.11689172e+00  3.73035168e+00]
  [ 3.55492643e+00  3.58886524e+00  3.54687568e+00]
  [ 5.94282634e+00  4.30267131e+00  4.01759690e+00]
  [ 3.37152671e+00  1.09771692e+00  3.15407962e+00]
  [ 7.38617786e+00  1.95907316e+00  3.85701835e+00]]]";"[[[ 0.20976105  0.07751158 -0.28738055]
  [ 0.16837013  0.15452689 -0.21169053]
  [ 0.05909127  0.40186233  0.00535957]
  [ 0.09099323  0.17298386  0.40248497]
  [ 0.11122725  0.06165883  0.21377889]
  [ 0.03159664 -0.20776701  0.3745425 ]
  [-0.06665259 -0.04566012  0.29124319]
  [ 0.08128982 -0.06223442  0.14238643]
  [-0.04774825  0.2124227   0.13214755]
  [-0.26400407  0.01394026  0.12445639]
  [ 0.11879295 -0.35276643  0.22739407]
  [ 0.0159597  -0.40015816  0.30612877]
  [ 0.308308    0.18568192  0.49323745]
  [-0.36069926  0.51155905  0.1717801 ]
  [-0.30069571  0.15928889  0.12279903]
  [-0.46217489  0.48438681 -0.07345592]
  [ 0.01797526  0.20313322  0.12244621]
  [-0.33217797 -0.55361227  0.41146705]
  [ 0.09253714 -0.22414553  0.43753239]
  [-0.14312829 -0.27374254  0.24232254]
  [-0.30562836 -0.32617531  0.31841313]
  [-0.32144328 -0.00735002  0.36100827]
  [-0.39082094 -0.14425111  0.08496913]
  [-0.28676944  0.00425861  0.02080331]
  [-0.141797    0.03154683  0.03521069]
  [-0.13965053 -0.10450971  0.03874218]
  [-0.17353662 -0.10403005  0.02252628]
  [ 0.07425912 -0.09548912  0.08462921]
  [-0.24074751  0.1760124   0.17862677]
  [ 0.05618887  0.13614763 -0.4010875 ]
  [-0.1436234   0.16541216 -0.18604697]
  [ 0.090562    0.36737759 -0.23095139]
  [ 0.08111317  0.20040216 -0.14527938]
  [ 0.05464796  0.15652578 -0.0781326 ]
  [ 0.03492382  0.05426654 -0.20561315]
  [ 0.01716897  0.1054093   0.16960203]
  [ 0.16653013  0.09652477  0.23506078]
  [ 0.07616322  0.01687582 -0.07253926]
  [-0.06612013  0.0200457  -0.33852654]
  [ 0.08987756 -0.10356792 -0.30411559]
  [ 0.21502554 -0.15782293 -0.0616111 ]
  [ 0.17317203 -0.08553065  0.22673269]
  [ 0.14246322 -0.01817243  0.41399218]
  [ 0.04586143 -0.0022657   0.14019383]
  [ 0.16152277 -0.05833327  0.3719528 ]
  [ 0.16973417 -0.12228524 -0.02352014]
  [ 0.13747177 -0.21516229 -0.02607456]
  [ 0.24429653 -0.06417405 -0.04692084]
  [ 0.13981864 -0.11541574 -0.12202028]
  [ 0.00540904 -0.02676292 -0.1726926 ]
  [-0.06597346  0.03183832 -0.19236002]
  [ 0.08670858  0.04836581  0.02460814]
  [ 0.09105019 -0.04299432 -0.42020008]
  [ 0.02983481  0.19537611 -0.62801713]
  [ 0.1718306  -0.06063125 -0.54794629]
  [ 0.28876188 -0.15847301 -0.6492974 ]
  [-0.06665628 -0.08207134 -0.71139023]
  [ 0.16564253 -0.11130888 -0.0783489 ]
  [-0.03256126 -0.157834   -0.165845  ]
  [ 0.05838585 -0.03860474 -0.2994343 ]
  [-0.02172228  0.0779631  -0.26807426]]]"
XDM;"[ 8  6  7  6  1  6  1  1  6  6  7  6  6  6  6 17  1  6  7  8  6  7  6  8
  1  1  1  1  9  6  1  6  1  1  1  1  7  6  6  6  6  6  6  1 17  6  9  9
  9  1  1  1  7  7  6  6  6  1  1  1  1]";"[[[-2.08716820e+00 -1.98396560e+00  1.59911948e+00]
  [-1.99118132e+00 -2.02334591e+00  3.88706770e-01]
  [-9.85010170e-01 -2.70454867e+00 -2.52829600e-01]
  [-4.61219140e-01 -2.36241870e+00 -1.56324792e+00]
  [-9.56780200e-02 -3.28194523e+00 -2.02550953e+00]
  [ 6.66803540e-01 -1.34646173e+00 -1.45076651e+00]
  [ 2.90531030e-01 -4.08894640e-01 -1.04399194e+00]
  [ 1.08784868e+00 -1.12729651e+00 -2.43321536e+00]
  [ 1.77009099e+00 -1.87559205e+00 -5.48313730e-01]
  [ 2.88766014e+00 -8.67729430e-01 -3.50528120e-01]
  [ 2.58623887e+00  3.93299790e-01 -6.41360620e-01]
  [ 3.47932342e+00  1.35060629e+00 -4.71246970e-01]
  [ 4.75823420e+00  1.10600536e+00  1.18220300e-02]
  [ 5.09311547e+00 -2.00364670e-01  3.25332250e-01]
  [ 4.15328471e+00 -1.19786172e+00  1.47222960e-01]
  [ 4.60941911e+00 -2.79841456e+00  5.85970390e-01]
  [ 6.06632557e+00 -4.32390080e-01  7.33362740e-01]
  [ 5.71811686e+00  2.18120521e+00  2.19322820e-01]
  [ 5.37442858e+00  3.43700151e+00  2.49126080e-01]
  [ 6.56673254e+00  4.09744822e+00  4.79579000e-01]
  [ 7.50292871e+00  3.16459551e+00  5.71101530e-01]
  [ 7.05762803e+00  1.96636529e+00  4.16055060e-01]
  [ 8.91351035e+00  3.53964033e+00  8.39174900e-01]
  [ 9.71144665e+00  2.40862910e+00  1.01229878e+00]
  [ 9.17113092e+00  1.63281895e+00  8.29812910e-01]
  [ 9.27897640e+00  4.15318410e+00  6.29894000e-03]
  [ 8.94376992e+00  4.16736910e+00  1.73679193e+00]
  [ 3.17555262e+00  2.35799563e+00 -7.31475350e-01]
  [ 2.30319453e+00 -2.99618519e+00 -1.19729761e+00]
  [ 1.20067850e+00 -2.33251657e+00  7.90834380e-01]
  [ 8.53714590e-01 -1.45125866e+00  1.33584268e+00]
  [ 3.61495000e-02 -3.29180847e+00  5.96224530e-01]
  [ 3.82580500e-01 -4.21049068e+00  1.18401400e-01]
  [-4.12056200e-01 -3.54206783e+00  1.55302534e+00]
  [ 1.98712406e+00 -2.80395941e+00  1.37982308e+00]
  [-1.23519462e+00 -1.97642755e+00 -2.22356385e+00]
  [-2.90859925e+00 -1.42719379e+00 -4.54175920e-01]
  [-3.99474919e+00 -6.37247150e-01 -1.08717310e-01]
  [-4.30018705e+00 -2.44898650e-01  1.19289866e+00]
  [-5.39899816e+00  5.62208310e-01  1.41387773e+00]
  [-6.22085184e+00  1.00038966e+00  3.85384920e-01]
  [-5.90706572e+00  5.97983510e-01 -9.11196550e-01]
  [-4.81338822e+00 -2.06107740e-01 -1.15332033e+00]
  [-4.59929911e+00 -4.97303330e-01 -2.17390258e+00]
  [-6.85661979e+00  1.07898427e+00 -2.26601948e+00]
  [-7.40059467e+00  1.87651565e+00  6.89533120e-01]
  [-7.32219154e+00  3.06428639e+00  7.39798500e-02]
  [-8.55904390e+00  1.31713440e+00  3.16257660e-01]
  [-7.49810067e+00  2.12786294e+00  2.00109984e+00]
  [-5.63022873e+00  8.62193630e-01  2.42599493e+00]
  [-3.68552334e+00 -5.80326790e-01  2.01079208e+00]
  [-2.84172056e+00 -1.64747039e+00 -1.42988783e+00]
  [ 4.33187014e+00  2.95527527e+00  3.58532280e+00]
  [ 5.47821312e+00  1.08260739e+00  3.44811030e+00]
  [ 5.63702051e+00  3.29129444e+00  3.81609713e+00]
  [ 4.28992258e+00  1.62047312e+00  3.36926389e+00]
  [ 6.32741181e+00  2.11689172e+00  3.73035168e+00]
  [ 3.55492643e+00  3.58886524e+00  3.54687568e+00]
  [ 5.94282634e+00  4.30267131e+00  4.01759690e+00]
  [ 3.37152671e+00  1.09771692e+00  3.15407962e+00]
  [ 7.38617786e+00  1.95907316e+00  3.85701835e+00]]]";"[[[ 0.12857316  0.09869891 -0.33866951]
  [ 0.16454116  0.16950933 -0.15108994]
  [ 0.09190274  0.21374868  0.0065637 ]
  [ 0.07919845  0.15412817  0.33471463]
  [ 0.01336624  0.10340488  0.14857081]
  [ 0.03982372 -0.03171563  0.36945996]
  [ 0.01866265 -0.1169405   0.11145024]
  [ 0.01522349 -0.03440265  0.20412275]
  [ 0.01014466  0.13514427  0.13094194]
  [-0.12122423 -0.01468286  0.12752944]
  [ 0.10156488 -0.30075567  0.23468259]
  [ 0.12850421 -0.28388457  0.33219411]
  [ 0.02785299 -0.04767215  0.39043353]
  [-0.18602183  0.28489232  0.22062833]
  [-0.25409265  0.26449065  0.08082538]
  [-0.64263982  0.70660056 -0.14963851]
  [-0.12103306  0.17118398  0.04333584]
  [-0.07625731 -0.18397636  0.43968855]
  [ 0.05455295 -0.41028866  0.42057366]
  [-0.0848137  -0.33627352  0.24137706]
  [-0.36599165 -0.25618193  0.27095452]
  [-0.33075283 -0.05260849  0.31282325]
  [-0.37150312 -0.13781468  0.09951065]
  [-0.31545446  0.01279662  0.02715725]
  [-0.16705499  0.0297405   0.02807945]
  [-0.09674661 -0.0534811   0.02774622]
  [-0.14115154 -0.08329908  0.0048162 ]
  [ 0.09329952 -0.1361331   0.1107974 ]
  [-0.10452632  0.22948704  0.18602114]
  [ 0.05991246  0.23302223 -0.23658969]
  [ 0.05135376  0.00470357 -0.16687304]
  [ 0.08327394  0.33575697 -0.20164328]
  [ 0.008855    0.18076864 -0.03010647]
  [ 0.02860108  0.11937177 -0.14045211]
  [-0.03849751  0.12742705 -0.14954673]
  [ 0.03259239  0.02235333  0.17347966]
  [ 0.13690655  0.07022398  0.05645222]
  [ 0.06085056  0.02246406 -0.04359827]
  [-0.01991719  0.00648073 -0.24318962]
  [ 0.02131088 -0.05531972 -0.31989131]
  [ 0.14055635 -0.10600265 -0.0701714 ]
  [ 0.11105568 -0.04634248  0.18767804]
  [ 0.06925959  0.01107679  0.23892342]
  [ 0.02586863  0.01453172  0.14763224]
  [ 0.26372504 -0.08982245  0.66287776]
  [ 0.24670635 -0.19042109 -0.12212636]
  [ 0.1221365  -0.2243397  -0.03364741]
  [ 0.2458485  -0.04831508 -0.05783216]
  [ 0.12387873 -0.10943568 -0.15981767]
  [ 0.00497257 -0.02326117 -0.14944965]
  [-0.01094975  0.00215193 -0.14556302]
  [ 0.05199692  0.04002965  0.10367123]
  [ 0.17752586 -0.12485903 -0.3919463 ]
  [-0.00151673  0.1029213  -0.61897739]
  [ 0.10554029 -0.15536514 -0.55363302]
  [ 0.19134259 -0.07222979 -0.66389012]
  [-0.01733567  0.02636074 -0.66722006]
  [ 0.08915254 -0.07208658 -0.0911708 ]
  [ 0.00960868 -0.11240195 -0.14588725]
  [ 0.11332391 -0.02442527 -0.22563478]
  [-0.07588465  0.04127031 -0.20746191]]]"
D4;"[ 8  6  7  6  1  6  1  1  6  6  7  6  6  6  6 17  1  6  7  8  6  7  6  8
  1  1  1  1  9  6  1  6  1  1  1  1  7  6  6  6  6  6  6  1 17  6  9  9
  9  1  1  1  7  7  6  6  6  1  1  1  1]";"[[[-2.08716820e+00 -1.98396560e+00  1.59911948e+00]
  [-1.99118132e+00 -2.02334591e+00  3.88706770e-01]
  [-9.85010170e-01 -2.70454867e+00 -2.52829600e-01]
  [-4.61219140e-01 -2.36241870e+00 -1.56324792e+00]
  [-9.56780200e-02 -3.28194523e+00 -2.02550953e+00]
  [ 6.66803540e-01 -1.34646173e+00 -1.45076651e+00]
  [ 2.90531030e-01 -4.08894640e-01 -1.04399194e+00]
  [ 1.08784868e+00 -1.12729651e+00 -2.43321536e+00]
  [ 1.77009099e+00 -1.87559205e+00 -5.48313730e-01]
  [ 2.88766014e+00 -8.67729430e-01 -3.50528120e-01]
  [ 2.58623887e+00  3.93299790e-01 -6.41360620e-01]
  [ 3.47932342e+00  1.35060629e+00 -4.71246970e-01]
  [ 4.75823420e+00  1.10600536e+00  1.18220300e-02]
  [ 5.09311547e+00 -2.00364670e-01  3.25332250e-01]
  [ 4.15328471e+00 -1.19786172e+00  1.47222960e-01]
  [ 4.60941911e+00 -2.79841456e+00  5.85970390e-01]
  [ 6.06632557e+00 -4.32390080e-01  7.33362740e-01]
  [ 5.71811686e+00  2.18120521e+00  2.19322820e-01]
  [ 5.37442858e+00  3.43700151e+00  2.49126080e-01]
  [ 6.56673254e+00  4.09744822e+00  4.79579000e-01]
  [ 7.50292871e+00  3.16459551e+00  5.71101530e-01]
  [ 7.05762803e+00  1.96636529e+00  4.16055060e-01]
  [ 8.91351035e+00  3.53964033e+00  8.39174900e-01]
  [ 9.71144665e+00  2.40862910e+00  1.01229878e+00]
  [ 9.17113092e+00  1.63281895e+00  8.29812910e-01]
  [ 9.27897640e+00  4.15318410e+00  6.29894000e-03]
  [ 8.94376992e+00  4.16736910e+00  1.73679193e+00]
  [ 3.17555262e+00  2.35799563e+00 -7.31475350e-01]
  [ 2.30319453e+00 -2.99618519e+00 -1.19729761e+00]
  [ 1.20067850e+00 -2.33251657e+00  7.90834380e-01]
  [ 8.53714590e-01 -1.45125866e+00  1.33584268e+00]
  [ 3.61495000e-02 -3.29180847e+00  5.96224530e-01]
  [ 3.82580500e-01 -4.21049068e+00  1.18401400e-01]
  [-4.12056200e-01 -3.54206783e+00  1.55302534e+00]
  [ 1.98712406e+00 -2.80395941e+00  1.37982308e+00]
  [-1.23519462e+00 -1.97642755e+00 -2.22356385e+00]
  [-2.90859925e+00 -1.42719379e+00 -4.54175920e-01]
  [-3.99474919e+00 -6.37247150e-01 -1.08717310e-01]
  [-4.30018705e+00 -2.44898650e-01  1.19289866e+00]
  [-5.39899816e+00  5.62208310e-01  1.41387773e+00]
  [-6.22085184e+00  1.00038966e+00  3.85384920e-01]
  [-5.90706572e+00  5.97983510e-01 -9.11196550e-01]
  [-4.81338822e+00 -2.06107740e-01 -1.15332033e+00]
  [-4.59929911e+00 -4.97303330e-01 -2.17390258e+00]
  [-6.85661979e+00  1.07898427e+00 -2.26601948e+00]
  [-7.40059467e+00  1.87651565e+00  6.89533120e-01]
  [-7.32219154e+00  3.06428639e+00  7.39798500e-02]
  [-8.55904390e+00  1.31713440e+00  3.16257660e-01]
  [-7.49810067e+00  2.12786294e+00  2.00109984e+00]
  [-5.63022873e+00  8.62193630e-01  2.42599493e+00]
  [-3.68552334e+00 -5.80326790e-01  2.01079208e+00]
  [-2.84172056e+00 -1.64747039e+00 -1.42988783e+00]
  [ 4.33187014e+00  2.95527527e+00  3.58532280e+00]
  [ 5.47821312e+00  1.08260739e+00  3.44811030e+00]
  [ 5.63702051e+00  3.29129444e+00  3.81609713e+00]
  [ 4.28992258e+00  1.62047312e+00  3.36926389e+00]
  [ 6.32741181e+00  2.11689172e+00  3.73035168e+00]
  [ 3.55492643e+00  3.58886524e+00  3.54687568e+00]
  [ 5.94282634e+00  4.30267131e+00  4.01759690e+00]
  [ 3.37152671e+00  1.09771692e+00  3.15407962e+00]
  [ 7.38617786e+00  1.95907316e+00  3.85701835e+00]]]";"[[[ 0.13532783  0.14263341 -0.48598237]
  [ 0.15809551  0.21549944 -0.19457891]
  [ 0.16730843  0.34258058  0.0264064 ]
  [ 0.08024909  0.20907246  0.46641919]
  [ 0.00554329  0.08562197  0.11964619]
  [ 0.0481329  -0.08158476  0.48053455]
  [ 0.00539986 -0.10463332  0.10550454]
  [ 0.01036364 -0.01568186  0.18887442]
  [-0.00382482  0.16510015  0.15545415]
  [-0.13536542 -0.01716996  0.1718901 ]
  [ 0.1729209  -0.41856255  0.34023417]
  [ 0.19109146 -0.35938204  0.40871985]
  [ 0.03396819 -0.03463256  0.4998918 ]
  [-0.24073252  0.33359527  0.28033947]
  [-0.30803819  0.33098943  0.10040885]
  [-0.74724178  0.90367831 -0.20832668]
  [-0.12218101  0.15952872  0.02538528]
  [-1.02761791 -0.8594099   0.30179754]
  [-0.27791835 -0.49793719  0.49143411]
  [-0.04778376 -0.26888691  0.32734056]
  [ 0.72313359  0.10417464  0.51688235]
  [-0.42649215 -0.06778879  0.47816484]
  [-0.42883557 -0.20871433  0.10019485]
  [-0.43293319  0.06418442  0.02680535]
  [-0.16167796 -0.02977924  0.00231067]
  [-0.09330159 -0.02625628  0.00755671]
  [-0.14618058 -0.05127167  0.01568048]
  [ 0.10123004 -0.11290606  0.0958883 ]
  [-0.12474419  0.31234083  0.24621378]
  [ 0.03207192  0.27196227 -0.33759535]
  [ 0.05593682  0.01245777 -0.16364572]
  [ 0.06710366  0.44968737 -0.25540479]
  [ 0.01233947  0.14958709 -0.02536199]
  [ 0.03269179  0.09505835 -0.11216558]
  [-0.03159433  0.13349705 -0.12955739]
  [ 0.00746631  0.03458437  0.15998255]
  [ 0.17919914  0.11534056  0.05317555]
  [ 0.10153997  0.00514804 -0.04706174]
  [-0.02811796  0.00239138 -0.32461388]
  [ 0.05752062 -0.09999815 -0.40846411]
  [ 0.19378539 -0.15173449 -0.09294669]
  [ 0.15238756 -0.07293636  0.2351966 ]
  [ 0.0557468   0.03265166  0.31373599]
  [ 0.03187936  0.00855846  0.13933598]
  [ 0.33264864 -0.1229254   0.81059048]
  [ 0.27066696 -0.21504837 -0.13987837]
  [ 0.14110219 -0.28691034 -0.03544406]
  [ 0.31260302 -0.0468482  -0.0673308 ]
  [ 0.14473146 -0.13431109 -0.22122099]
  [ 0.01187734 -0.02996672 -0.14389136]
  [-0.01140644  0.00656603 -0.12966623]
  [ 0.04738597  0.05223145  0.15075718]
  [ 0.13336353 -0.08341092 -0.63245375]
  [-0.0046354   0.13970426 -0.88250988]
  [ 0.17128545 -0.06283446 -0.62915886]
  [-0.1708925  -0.26452801 -0.85443297]
  [ 0.41852727  0.04369374 -0.70644836]
  [ 0.12809074 -0.10836636 -0.0703432 ]
  [ 0.01419907 -0.10824391 -0.12751745]
  [ 0.08955126 -0.03155905 -0.23084139]
  [-0.0569501   0.05209862 -0.18590999]]]"
